# Supplementary material for: Diethyl 2,5-bis­[(2,3-dihydro­thieno[3,4-b][1,4]dioxin-5-yl)methyl­idene­amino]­thio­phene-3,4-dicarboxyl­ate acetone monosolvate
Source: Acta Crystallogr Sect E Struct Rep Online. 2011 Nov 2;67(Pt 12):o3138. doi: 10.1107/S160053681104339X (PMC3238813; doi:10.1107/S160053681104339X)
Supplement: Supplementary file 1 [file e-67-o3138-sup1.cif]

##############################################################################
#                                                                            #
# This CIF contains the data in a paper accepted for publication in          #
# Acta Crystallographica Section E. It conforms to the requirements of       #
# Notes for Authors for Acta Crystallographica Section E, and has been       #
# peer reviewed under the auspices of the IUCr Commission on Journals.       #
#                                                                            #
# Full details of the Crystallographic Information File format               #
# are given in the paper "The Crystallographic Information File (CIF):       #
# a New Standard Archive File for Crystallography" by S. R. Hall, F. H.      #
# Allen and I. D. Brown [Acta Cryst. (1991), A47, 655-685].                  #
#                                                                            #
# The current version of the core CIF dictionary is obtainable from          #
# ftp://ftp.iucr.org/pub/cif_core.dic.                                       #
#                                                                            #
# Software is freely available for graphical display of the structure(s)     #
# in this CIF. For information consult the CIF software page                 #
# http://www.iucr.org/resources/cif/software.                                #
#                                                                            #
# This file may be used for bona fide research purposes within the           #
# scientific community so long as proper attribution is given to the journal # 
# article from which it was obtained.                                        #
#                                                                            #
##############################################################################
data_I
_audit_creation_method     SHELXL97
_chemical_name_systematic
;
Diethyl 2,5-bis[(2,3-dihydrothieno[3,4-<i>b</i>][1,4]dioxin-5-
yl)methylideneamino]thiophene-3,4-dicarboxylate acetone monosolvate
;
_chemical_name_common     ?
_chemical_formula_moiety     'C24 H22 N2 O8 S3, C3 H6 O'
_chemical_formula_sum     'C27 H28 N2 O9 S3'
_chemical_formula_iupac     'C24 H22 N2 O8 S3 , C3 H6 O'
_chemical_formula_weight     620.69
_chemical_melting_point     ?
_symmetry_cell_setting     monoclinic
_symmetry_space_group_name_H-M     'C 2/c'
_symmetry_space_group_name_hall     '-C 2yc'
loop_
    _symmetry_equiv_pos_as_xyz
    'x, y, z'
    '-x, y, -z+1/2'
    'x+1/2, y+1/2, z'
    '-x+1/2, y+1/2, -z+1/2'
    '-x, -y, -z'
    'x, -y, z-1/2'
    '-x+1/2, -y+1/2, -z'
    'x+1/2, -y+1/2, z-1/2'
_cell_length_a     13.288(3)
_cell_length_b     23.541(5)
_cell_length_c     9.0627(18)
_cell_angle_alpha     90.00
_cell_angle_beta     98.27(3)
_cell_angle_gamma     90.00
_cell_volume     2805.5(10)
_cell_formula_units_Z     4
_cell_measurement_reflns_used     25
_cell_measurement_theta_min     15.00
_cell_measurement_theta_max     30.00
_cell_measurement_temperature     150(2)
_exptl_crystal_description     needle
_exptl_crystal_colour     red
_exptl_crystal_size_max     0.25
_exptl_crystal_size_mid     0.10
_exptl_crystal_size_min     0.04
_exptl_crystal_density_diffrn     1.470
_exptl_crystal_density_meas     ?
_exptl_crystal_density_method     'not measured'
_exptl_crystal_F_000     1296
_exptl_absorpt_coefficient_mu     2.914
_exptl_absorpt_correction_type     multi-scan
_exptl_absorpt_process_details     '(SADABS; Sheldrick, 1996)'
_exptl_absorpt_correction_T_min     0.5295
_exptl_absorpt_correction_T_max     0.8923
_exptl_special_details     ?
_diffrn_ambient_temperature     150(2)
_diffrn_radiation_type     CuK\a
_diffrn_radiation_wavelength     1.54178
_diffrn_radiation_source     'Rotating anode'
_diffrn_radiation_monochromator     'Montel 200 optics'
_diffrn_measurement_device_type     'Bruker SMART 6000'
_diffrn_measurement_method     '\w'
_diffrn_detector_area_resol_mean     5.5
_diffrn_reflns_number     16861
_diffrn_reflns_av_R_equivalents     0.0595
_diffrn_reflns_av_sigmaI/netI     0.0349
_diffrn_reflns_theta_min     3.76
_diffrn_reflns_theta_max     72.01
_diffrn_reflns_theta_full     72.01
_diffrn_measured_fraction_theta_max     0.982
_diffrn_measured_fraction_theta_full     0.982
_diffrn_reflns_limit_h_min     -16
_diffrn_reflns_limit_h_max     16
_diffrn_reflns_limit_k_min     -28
_diffrn_reflns_limit_k_max     28
_diffrn_reflns_limit_l_min     -8
_diffrn_reflns_limit_l_max     10
_refine_special_details
;
Refinement of <i>F</i>^2^ against ALL reflections. The weighted <i>R</i>-factor
<i>wR</i> and goodness of fit <i>S</i> are based on <i>F</i>^2^, conventional
<i>R</i>-factors <i>R</i> are based on <i>F</i>, with <i>F</i> set to zero for
negative <i>F</i>^2^. The threshold expression of <i>F</i>^2^ >
\s(<i>F</i>^2^) is used only for calculating <i>R</i>-factors(gt) <i>etc</i>.
and is not relevant to the choice of reflections for refinement.
<i>R</i>-factors based on <i>F</i>^2^ are statistically about twice as large
as those based on <i>F</i>, and <i>R</i>-factors based on ALL data will be
even larger.
;
_reflns_number_total     2718
_reflns_number_gt     2215
_reflns_threshold_expression     I>2\s(I)
_refine_ls_structure_factor_coef     Fsqd
_refine_ls_matrix_type     full
_refine_ls_R_factor_all     0.0482
_refine_ls_R_factor_gt     0.0375
_refine_ls_wR_factor_gt     0.0958
_refine_ls_wR_factor_ref     0.1013
_refine_ls_goodness_of_fit_ref     1.046
_refine_ls_restrained_S_all     1.046
_refine_ls_number_reflns     2718
_refine_ls_number_parameters     189
_refine_ls_number_restraints     0
_refine_ls_hydrogen_treatment     constr
_refine_ls_weighting_scheme     calc
_refine_ls_weighting_details
       'calc w = 1/[\s^2^(Fo^2^)+(0.0584P)^2^+0.6834P] where P=(Fo^2^+2Fc^2^)/3'
_atom_sites_solution_hydrogens     geom
_atom_sites_solution_primary     direct
_atom_sites_solution_secondary     difmap
_refine_ls_shift/su_max     0.000
_refine_ls_shift/su_mean     0.000
_refine_diff_density_max     0.252
_refine_diff_density_min     -0.369
_refine_ls_extinction_method     none
_refine_ls_extinction_coef     ?
loop_
    _atom_type_symbol
    _atom_type_description
    _atom_type_scat_dispersion_real
    _atom_type_scat_dispersion_imag
    _atom_type_scat_source
    'C' 'C' 0.0181 0.0091
                         'International Tables Vol C Tables 4.2.6.8 and 6.1.1.4'
    'H' 'H' 0.0000 0.0000
                         'International Tables Vol C Tables 4.2.6.8 and 6.1.1.4'
    'N' 'N' 0.0311 0.0180
                         'International Tables Vol C Tables 4.2.6.8 and 6.1.1.4'
    'O' 'O' 0.0492 0.0322
                         'International Tables Vol C Tables 4.2.6.8 and 6.1.1.4'
    'S' 'S' 0.3331 0.5567
                         'International Tables Vol C Tables 4.2.6.8 and 6.1.1.4'
_computing_data_collection     'SMART (Bruker, 2003)'
_computing_cell_refinement     'SMART (Bruker, 2003)'
_computing_data_reduction     'SAINT (Bruker, 2004)'
_computing_structure_solution     'SHELXS97 (Sheldrick, 2008)'
_computing_structure_refinement     'SHELXL97 (Sheldrick, 2008)'
_computing_molecular_graphics     'SHELXTL (Sheldrick, 2008)'
_computing_publication_material     'UdMX (Marris, 2004)'
loop_
    _atom_site_type_symbol
    _atom_site_label
    _atom_site_fract_x
    _atom_site_fract_y
    _atom_site_fract_z
    _atom_site_U_iso_or_equiv
    _atom_site_adp_type
    _atom_site_calc_flag
    _atom_site_refinement_flags
    _atom_site_occupancy
    _atom_site_symmetry_multiplicity
    _atom_site_disorder_assembly
    _atom_site_disorder_group
    S S2 0.5000 0.01366(3) 0.2500 0.02556(17) Uani d S 1 2 . .
    S S1 0.18156(4) 0.05553(2) -0.22135(6) 0.02949(15) Uani d . 1 1 . .
    O O1 0.06743(10) -0.08612(6) -0.39079(15) 0.0293(3) Uani d . 1 1 . .
    O O4 0.39123(10) 0.20642(5) 0.24719(14) 0.0283(3) Uani d . 1 1 . .
    O O2 0.23045(10) -0.10493(6) -0.14440(15) 0.0302(3) Uani d . 1 1 . .
    C C8 0.42699(13) 0.06598(8) 0.1453(2) 0.0231(4) Uani d . 1 1 . .
    N N1 0.34663(11) 0.05550(7) 0.03454(18) 0.0257(4) Uani d . 1 1 . .
    C C6 0.24046(13) -0.00282(8) -0.1303(2) 0.0245(4) Uani d . 1 1 . .
    O O3 0.37191(11) 0.18269(6) 0.00449(15) 0.0357(4) Uani d . 1 1 . .
    C C5 0.19872(14) -0.05222(8) -0.1925(2) 0.0242(4) Uani d . 1 1 . .
    C C4 0.15966(15) -0.14861(8) -0.2055(2) 0.0314(5) Uani d . 1 1 . .
    H H4A 0.1004 -0.1489 -0.1506 0.038 Uiso calc R 1 1 . .
    H H4B 0.1931 -0.1862 -0.1923 0.038 Uiso calc R 1 1 . .
    C C9 0.45815(13) 0.11955(8) 0.1910(2) 0.0226(4) Uani d . 1 1 . .
    C C10 0.40336(13) 0.17185(8) 0.1330(2) 0.0250(4) Uani d . 1 1 . .
    C C7 0.32136(13) 0.00486(8) -0.0096(2) 0.0252(4) Uani d . 1 1 . .
    H H7 0.3560 -0.0271 0.0374 0.030 Uiso calc R 1 1 . .
    C C11 0.34758(16) 0.26181(8) 0.2084(2) 0.0349(5) Uani d . 1 1 . .
    H H11A 0.2762 0.2580 0.1601 0.042 Uiso calc R 1 1 . .
    H H11B 0.3868 0.2817 0.1391 0.042 Uiso calc R 1 1 . .
    C C1 0.10182(15) 0.01334(8) -0.3404(2) 0.0292(4) Uani d . 1 1 . .
    H H1 0.0514 0.0275 -0.4165 0.035 Uiso calc R 1 1 . .
    C C2 0.11942(14) -0.04248(8) -0.3127(2) 0.0249(4) Uani d . 1 1 . .
    C C3 0.12391(15) -0.13842(8) -0.3688(2) 0.0311(5) Uani d . 1 1 . .
    H H3A 0.1834 -0.1367 -0.4231 0.037 Uiso calc R 1 1 . .
    H H3B 0.0803 -0.1704 -0.4100 0.037 Uiso calc R 1 1 . .
    C C12 0.3528(2) 0.29398(10) 0.3526(3) 0.0482(6) Uani d . 1 1 . .
    H H12A 0.3162 0.2729 0.4215 0.072 Uiso calc R 1 1 . .
    H H12B 0.3215 0.3315 0.3334 0.072 Uiso calc R 1 1 . .
    H H12C 0.4240 0.2986 0.3970 0.072 Uiso calc R 1 1 . .
    O O91 0.0000 0.74454(10) 0.7500 0.0691(8) Uani d S 1 2 . .
    C C92 0.0000 0.69316(13) 0.7500 0.0366(7) Uani d S 1 2 . .
    C C91 -0.07780(18) 0.65932(12) 0.6544(3) 0.0545(7) Uani d . 1 1 . .
    H H91A -0.1199 0.6388 0.7172 0.082 Uiso calc R 1 1 . .
    H H91B -0.0441 0.6320 0.5961 0.082 Uiso calc R 1 1 . .
    H H91C -0.1209 0.6847 0.5867 0.082 Uiso calc R 1 1 . .
loop_
    _atom_site_aniso_label
    _atom_site_aniso_U_11
    _atom_site_aniso_U_22
    _atom_site_aniso_U_33
    _atom_site_aniso_U_12
    _atom_site_aniso_U_13
    _atom_site_aniso_U_23
    S2 0.0214(3) 0.0267(4) 0.0269(4) 0.000 -0.0023(2) 0.000
    S1 0.0292(3) 0.0272(3) 0.0296(3) -0.00025(19) -0.0042(2) -0.00046(18)
    O1 0.0256(7) 0.0320(8) 0.0279(8) -0.0038(6) -0.0040(6) -0.0044(6)
    O4 0.0320(7) 0.0265(7) 0.0253(8) 0.0075(6) 0.0003(5) 0.0018(5)
    O2 0.0288(7) 0.0267(7) 0.0321(8) -0.0010(6) -0.0062(6) 0.0006(6)
    C8 0.0180(9) 0.0294(10) 0.0213(10) 0.0014(7) 0.0009(7) -0.0003(7)
    N1 0.0190(8) 0.0323(9) 0.0241(9) 0.0003(6) -0.0024(6) -0.0027(6)
    C6 0.0201(9) 0.0284(10) 0.0241(10) -0.0005(7) 0.0003(7) -0.0010(7)
    O3 0.0384(8) 0.0421(9) 0.0236(8) 0.0084(6) -0.0057(6) 0.0033(6)
    C5 0.0210(9) 0.0283(10) 0.0229(10) 0.0000(7) 0.0017(7) 0.0011(7)
    C4 0.0288(10) 0.0268(10) 0.0374(12) -0.0023(8) 0.0012(8) -0.0024(8)
    C9 0.0173(9) 0.0292(10) 0.0202(10) -0.0008(7) -0.0009(7) -0.0011(7)
    C10 0.0190(9) 0.0304(10) 0.0245(10) -0.0014(7) -0.0008(7) 0.0003(8)
    C7 0.0209(9) 0.0306(10) 0.0235(11) 0.0002(8) 0.0009(7) 0.0000(8)
    C11 0.0380(11) 0.0282(11) 0.0386(13) 0.0087(9) 0.0054(9) 0.0086(9)
    C1 0.0263(10) 0.0340(11) 0.0250(11) -0.0011(8) -0.0040(8) -0.0003(8)
    C2 0.0193(9) 0.0332(10) 0.0212(10) -0.0027(7) -0.0002(7) -0.0034(8)
    C3 0.0296(10) 0.0292(11) 0.0337(12) -0.0035(8) 0.0019(8) -0.0068(8)
    C12 0.0624(16) 0.0313(12) 0.0499(16) 0.0116(11) 0.0047(12) -0.0037(10)
    O91 0.102(2) 0.0302(13) 0.083(2) 0.000 0.0377(18) 0.000
    C92 0.0398(17) 0.0344(16) 0.0376(19) 0.000 0.0125(13) 0.000
    C91 0.0423(14) 0.0741(19) 0.0455(16) -0.0120(13) 0.0003(11) 0.0037(13)
_geom_special_details
;
All e.s.d.'s (except the e.s.d. in the dihedral angle between two l.s. planes)
are estimated using the full covariance matrix. The cell e.s.d.'s are taken
into account individually in the estimation of e.s.d.'s in distances, angles
and torsion angles; correlations between e.s.d.'s in cell parameters are only
used when they are defined by crystal symmetry. An approximate (isotropic)
treatment of cell e.s.d.'s is used for estimating e.s.d.'s involving l.s.
planes.
;
loop_
    _geom_bond_atom_site_label_1
    _geom_bond_atom_site_label_2
    _geom_bond_site_symmetry_2
    _geom_bond_distance
    _geom_bond_publ_flag
    S2 C8 2_655 1.7591(19) ?
    S2 C8 . 1.7591(19) ?
    S1 C1 . 1.716(2) ?
    S1 C6 . 1.7305(19) ?
    O1 C2 . 1.376(2) ?
    O1 C3 . 1.441(2) ?
    O4 C10 . 1.345(2) ?
    O4 C11 . 1.450(2) ?
    O2 C5 . 1.362(2) ?
    O2 C4 . 1.449(2) ?
    C8 C9 . 1.373(2) ?
    C8 N1 . 1.378(2) ?
    N1 C7 . 1.287(2) ?
    C6 C5 . 1.374(2) ?
    C6 C7 . 1.430(2) ?
    O3 C10 . 1.206(2) ?
    C5 C2 . 1.421(2) ?
    C4 C3 . 1.508(3) ?
    C4 H4A . 0.9900 ?
    C4 H4B . 0.9900 ?
    C9 C9 2_655 1.427(3) ?
    C9 C10 . 1.487(2) ?
    C7 H7 . 0.9500 ?
    C11 C12 . 1.504(3) ?
    C11 H11A . 0.9900 ?
    C11 H11B . 0.9900 ?
    C1 C2 . 1.352(3) ?
    C1 H1 . 0.9500 ?
    C3 H3A . 0.9900 ?
    C3 H3B . 0.9900 ?
    C12 H12A . 0.9800 ?
    C12 H12B . 0.9800 ?
    C12 H12C . 0.9800 ?
    O91 C92 . 1.209(4) ?
    C92 C91 . 1.482(3) ?
    C92 C91 2_556 1.482(3) ?
    C91 H91A . 0.9800 ?
    C91 H91B . 0.9800 ?
    C91 H91C . 0.9800 ?
loop_
    _geom_angle_atom_site_label_1
    _geom_angle_atom_site_label_2
    _geom_angle_atom_site_label_3
    _geom_angle_site_symmetry_1
    _geom_angle_site_symmetry_3
    _geom_angle
    _geom_angle_publ_flag
    C8 S2 C8 2_655 . 91.11(12) ?
    C1 S1 C6 . . 92.09(9) ?
    C2 O1 C3 . . 110.73(14) ?
    C10 O4 C11 . . 116.47(15) ?
    C5 O2 C4 . . 111.74(14) ?
    C9 C8 N1 . . 123.57(16) ?
    C9 C8 S2 . . 111.18(14) ?
    N1 C8 S2 . . 125.22(14) ?
    C7 N1 C8 . . 122.18(17) ?
    C5 C6 C7 . . 129.44(18) ?
    C5 C6 S1 . . 110.36(14) ?
    C7 C6 S1 . . 120.20(14) ?
    O2 C5 C6 . . 123.48(17) ?
    O2 C5 C2 . . 123.63(17) ?
    C6 C5 C2 . . 112.89(17) ?
    O2 C4 C3 . . 110.95(16) ?
    O2 C4 H4A . . 109.4 ?
    C3 C4 H4A . . 109.4 ?
    O2 C4 H4B . . 109.4 ?
    C3 C4 H4B . . 109.4 ?
    H4A C4 H4B . . 108.0 ?
    C8 C9 C9 . 2_655 113.26(10) ?
    C8 C9 C10 . . 122.85(16) ?
    C9 C9 C10 2_655 . 123.63(10) ?
    O3 C10 O4 . . 123.50(18) ?
    O3 C10 C9 . . 126.89(18) ?
    O4 C10 C9 . . 109.60(15) ?
    N1 C7 C6 . . 119.26(18) ?
    N1 C7 H7 . . 120.4 ?
    C6 C7 H7 . . 120.4 ?
    O4 C11 C12 . . 105.98(17) ?
    O4 C11 H11A . . 110.5 ?
    C12 C11 H11A . . 110.5 ?
    O4 C11 H11B . . 110.5 ?
    C12 C11 H11B . . 110.5 ?
    H11A C11 H11B . . 108.7 ?
    C2 C1 S1 . . 111.79(15) ?
    C2 C1 H1 . . 124.1 ?
    S1 C1 H1 . . 124.1 ?
    C1 C2 O1 . . 124.73(17) ?
    C1 C2 C5 . . 112.87(17) ?
    O1 C2 C5 . . 122.40(17) ?
    O1 C3 C4 . . 110.85(16) ?
    O1 C3 H3A . . 109.5 ?
    C4 C3 H3A . . 109.5 ?
    O1 C3 H3B . . 109.5 ?
    C4 C3 H3B . . 109.5 ?
    H3A C3 H3B . . 108.1 ?
    C11 C12 H12A . . 109.5 ?
    C11 C12 H12B . . 109.5 ?
    H12A C12 H12B . . 109.5 ?
    C11 C12 H12C . . 109.5 ?
    H12A C12 H12C . . 109.5 ?
    H12B C12 H12C . . 109.5 ?
    O91 C92 C91 . . 122.52(15) ?
    O91 C92 C91 . 2_556 122.52(15) ?
    C91 C92 C91 . 2_556 115.0(3) ?
    C92 C91 H91A . . 109.5 ?
    C92 C91 H91B . . 109.5 ?
    H91A C91 H91B . . 109.5 ?
    C92 C91 H91C . . 109.5 ?
    H91A C91 H91C . . 109.5 ?
    H91B C91 H91C . . 109.5 ?
loop_
    _geom_torsion_atom_site_label_1
    _geom_torsion_atom_site_label_2
    _geom_torsion_atom_site_label_3
    _geom_torsion_atom_site_label_4
    _geom_torsion_site_symmetry_1
    _geom_torsion_site_symmetry_2
    _geom_torsion_site_symmetry_3
    _geom_torsion_site_symmetry_4
    _geom_torsion
    _geom_torsion_publ_flag
    C8 S2 C8 C9 2_655 . . . -0.34(9) ?
    C8 S2 C8 N1 2_655 . . . -178.4(2) ?
    C9 C8 N1 C7 . . . . 177.54(18) ?
    S2 C8 N1 C7 . . . . -4.6(3) ?
    C1 S1 C6 C5 . . . . 0.26(16) ?
    C1 S1 C6 C7 . . . . 179.57(16) ?
    C4 O2 C5 C6 . . . . 166.96(18) ?
    C4 O2 C5 C2 . . . . -13.4(3) ?
    C7 C6 C5 O2 . . . . 0.3(3) ?
    S1 C6 C5 O2 . . . . 179.49(14) ?
    C7 C6 C5 C2 . . . . -179.43(19) ?
    S1 C6 C5 C2 . . . . -0.2(2) ?
    C5 O2 C4 C3 . . . . 43.3(2) ?
    N1 C8 C9 C9 . . . 2_655 179.0(2) ?
    S2 C8 C9 C9 . . . 2_655 0.9(3) ?
    N1 C8 C9 C10 . . . . 4.5(3) ?
    S2 C8 C9 C10 . . . . -173.54(14) ?
    C11 O4 C10 O3 . . . . -6.8(3) ?
    C11 O4 C10 C9 . . . . 174.33(15) ?
    C8 C9 C10 O3 . . . . -45.5(3) ?
    C9 C9 C10 O3 2_655 . . . 140.6(2) ?
    C8 C9 C10 O4 . . . . 133.27(18) ?
    C9 C9 C10 O4 2_655 . . . -40.6(3) ?
    C8 N1 C7 C6 . . . . -176.81(17) ?
    C5 C6 C7 N1 . . . . -177.75(19) ?
    S1 C6 C7 N1 . . . . 3.1(3) ?
    C10 O4 C11 C12 . . . . -173.97(17) ?
    C6 S1 C1 C2 . . . . -0.26(16) ?
    S1 C1 C2 O1 . . . . -179.73(14) ?
    S1 C1 C2 C5 . . . . 0.2(2) ?
    C3 O1 C2 C1 . . . . 161.14(19) ?
    C3 O1 C2 C5 . . . . -18.8(2) ?
    O2 C5 C2 C1 . . . . -179.69(17) ?
    C6 C5 C2 C1 . . . . 0.0(2) ?
    O2 C5 C2 O1 . . . . 0.2(3) ?
    C6 C5 C2 O1 . . . . 179.92(16) ?
    C2 O1 C3 C4 . . . . 48.8(2) ?
    O2 C4 C3 O1 . . . . -63.9(2) ?
loop_
    _geom_hbond_atom_site_label_D
    _geom_hbond_atom_site_label_H
    _geom_hbond_atom_site_label_A
    _geom_hbond_site_symmetry_A
    _geom_hbond_distance_DH
    _geom_hbond_distance_HA
    _geom_hbond_distance_DA
    _geom_hbond_angle_DHA
    C1 H1 O1 5_554 0.95 2.58 3.514(3) 168(2)
data_global
_journal_date_recd_electronic     2011-08-30
_journal_date_accepted     2011-10-19
_journal_name_full     'Acta Crystallographica, Section E'
_journal_year     2011
_journal_volume     67
_journal_issue     12
_journal_page_first     o3138
_journal_page_last     o3138
_journal_paper_category     QO
_journal_coeditor_code     MW2024
_publ_contact_author_name     'W. Skene'
_publ_contact_author_address
;
2900 \'Edouard-Montpetit
Montr\'eal
Quebec
Canada
;
_publ_contact_author_email     w.skene@umontreal.ca
_publ_contact_author_fax     ?
_publ_contact_author_phone     ?
_publ_section_title
;\
Diethyl
2,5-bis[(2,3-dihydrothieno[3,4-<i>b</i>][1,4]dioxin-5-yl)methylideneamino]\
thiophene-3,4-dicarboxylate acetone monosolvate
;
loop_
    _publ_author_name
    _publ_author_address
    'Dufresne, St\'ephane'
;
Department of Chemistry
University of Montreal
CP 6128, succ. Centre-ville
Montr\'eal
Qu\'ebec
Canada H3C 3J7
;
    'Bolduc, Andr\'eanne'
;
Department of Chemistry
University of Montreal
CP 6128, succ. Centre-ville
Montr\'eal
Qu\'ebec
Canada H3C 3J7
;
    'Skene, W. G.'
;
Department of Chemistry
University of Montreal
CP 6128, succ. Centre-ville
Montr\'eal
Qu\'ebec
Canada H3C 3J7
;
