# Supplementary material for: Diethyl 2,5-bis­[(2,3-dihydro­thieno[3,4-b][1,4]dioxin-5-yl)methyl­idene­amino]­thio­phene-3,4-dicarboxyl­ate acetone monosolvate
Source: Acta Crystallogr Sect E Struct Rep Online. 2011 Nov 2;67(Pt 12):o3138. doi: 10.1107/S160053681104339X (PMC3238813; doi:10.1107/S160053681104339X)
Supplement: Supplementary file 2 [file e-67-o3138-Isup2.hkl]

# 
# h,k,l, Fc-squared, Fo-squared, sigma(Fo-squared) and status flag 
# 
data_I
_shelx_title ' sken31 in C2/c' 
_shelx_refln_list_code          4 
_shelx_F_calc_maximum      573.52 
_exptl_crystal_F_000      1296.00 
_reflns_d_resolution_high  0.8105 
 
loop_ 
 _symmetry_equiv_pos_as_xyz 
 'x, y, z' 
 '-x, y, -z+1/2' 
 'x+1/2, y+1/2, z' 
 '-x+1/2, y+1/2, -z+1/2' 
 '-x, -y, -z' 
 'x, -y, z-1/2' 
 '-x+1/2, -y+1/2, -z' 
 'x+1/2, -y+1/2, z-1/2' 
 
_cell_length_a    13.2883 
_cell_length_b    23.5410 
_cell_length_c     9.0627 
_cell_angle_alpha  90.000 
_cell_angle_beta   98.273 
_cell_angle_gamma  90.000 
 
_shelx_F_squared_multiplier     1.000 
 
loop_ 
 _refln_index_h 
 _refln_index_k 
 _refln_index_l 
 _refln_F_squared_calc 
 _refln_F_squared_meas 
 _refln_F_squared_sigma 
 _refln_observed_status 
   2   0   0      817.18      720.58     15.19 o 
   4   0   0    38332.61    37574.97    532.65 o 
   6   0   0     2830.35     2552.65     58.67 o 
   8   0   0      270.91      310.02     23.59 o 
  10   0   0     1111.48      986.16     90.15 o 
  12   0   0     2705.60     2807.40    199.60 o 
  14   0   0      179.24      183.23     43.19 o 
   1   1   0      374.01      321.34      6.06 o 
   3   1   0    42902.84    39977.22    399.05 o 
   5   1   0      958.81      918.53     15.89 o 
   7   1   0     8570.51     8155.88    111.86 o 
   9   1   0       49.94       29.44     13.53 o 
  11   1   0       39.20       26.86     25.47 o 
  13   1   0     1913.63     1785.86    104.37 o 
  15   1   0      321.41      278.20     27.80 o 
   0   2   0    26524.47    23162.17    339.74 o 
   2   2   0     9674.07     9288.42     94.62 o 
   4   2   0    12358.43    12144.17    125.14 o 
   6   2   0     1381.51     1297.64     25.40 o 
   8   2   0     4791.09     4650.27     95.14 o 
  10   2   0      712.84      681.89     39.57 o 
  12   2   0     1767.57     1812.06     73.10 o 
  14   2   0      188.22      184.92     25.36 o 
   1   3   0     8109.83     7470.62     79.55 o 
   3   3   0       56.07      110.04      6.47 o 
   5   3   0    15291.33    15758.38    216.46 o 
   7   3   0     5661.21     5857.21     84.15 o 
   9   3   0     1450.17     1519.16     51.81 o 
  11   3   0       33.02       47.05     25.19 o 
  13   3   0     3656.97     3718.60    132.46 o 
  15   3   0      538.51      495.65     46.20 o 
   0   4   0    10256.87     8824.83    171.99 o 
   2   4   0      623.72      562.29     11.21 o 
   4   4   0      302.79      261.94      8.56 o 
   6   4   0    10901.77    10176.22    150.58 o 
   8   4   0     2824.19     2901.25     72.09 o 
  10   4   0     2905.51     2684.95     59.45 o 
  12   4   0     1590.04     1638.12    103.59 o 
  14   4   0       53.89       54.09     20.63 o 
  16   4   0      453.29      447.95     48.21 o 
   1   5   0    16202.53    14820.49    141.36 o 
   3   5   0      109.03       96.50      6.37 o 
   5   5   0      632.21      632.05     14.00 o 
   7   5   0      139.34      127.71     13.25 o 
   9   5   0     3404.59     3215.80     84.67 o 
  11   5   0     1999.72     1978.72    114.72 o 
  13   5   0      161.32      165.68     27.50 o 
  15   5   0      464.63      476.07     33.74 o 
   0   6   0     5860.37     4933.21     82.97 o 
   2   6   0     1961.00     1566.88     26.25 o 
   4   6   0     3674.02     3779.94     46.16 o 
   6   6   0       38.82       72.24     10.53 o 
   8   6   0     9681.81     9994.36    285.16 o 
  10   6   0     2019.00     1912.83     79.94 o 
  12   6   0      252.34      288.15     34.74 o 
  14   6   0      108.84       94.36     25.14 o 
   1   7   0     2264.06     2006.69     23.46 o 
   3   7   0       13.78        2.70      5.45 o 
   5   7   0    18126.60    18101.00    246.29 o 
   7   7   0      622.10      705.14     33.74 o 
   9   7   0     2705.55     2656.73     77.94 o 
  11   7   0     2590.63     2746.51    135.50 o 
  13   7   0      139.82      149.02     28.71 o 
  15   7   0      603.39      616.19     35.69 o 
   0   8   0     6855.29     6753.13    102.70 o 
   2   8   0     1491.78     1268.70     18.49 o 
   4   8   0    25129.90    25649.79    324.88 o 
   6   8   0      138.60      143.44     15.44 o 
   8   8   0     5495.95     5422.19    122.70 o 
  10   8   0      649.76      627.33     44.16 o 
  12   8   0       66.80       85.08     28.26 o 
  14   8   0       20.81       65.83     22.34 o 
   1   9   0      208.29      204.04      8.58 o 
   3   9   0       23.94        6.53      7.19 o 
   5   9   0    19021.94    19590.87    235.99 o 
   7   9   0      645.16      679.47     35.80 o 
   9   9   0      825.40      849.58     42.50 o 
  11   9   0     5151.50     5267.36    292.00 o 
  13   9   0     4723.28     4736.75    299.49 o 
  15   9   0      246.50      229.84     22.65 o 
   0  10   0      657.88      711.49     21.16 o 
   2  10   0     2456.24     2200.26     32.86 o 
   4  10   0     6625.03     7326.02     94.74 o 
   6  10   0     9572.31     9781.76    171.55 o 
   8  10   0     7684.53     7042.26    154.42 o 
  10  10   0       13.11       22.93     26.46 o 
  12  10   0        3.83       29.64     24.80 o 
  14  10   0       65.55      100.19     22.03 o 
   1  11   0     5855.56     5769.75     98.17 o 
   3  11   0    16315.91    16922.21    193.22 o 
   5  11   0     2275.30     2209.16     41.62 o 
   7  11   0     5569.73     5766.81    258.46 o 
   9  11   0      135.84      116.05     29.93 o 
  11  11   0     2915.74     2865.12    164.94 o 
  13  11   0     1528.43     1565.19     60.52 o 
   0  12   0       34.99       29.42     13.76 o 
   2  12   0     2167.68     1883.70     31.25 o 
   4  12   0     3118.48     3223.13     53.10 o 
   6  12   0     1808.91     1881.20     49.23 o 
   8  12   0        7.25       -6.14     17.22 o 
  10  12   0        6.36       15.14     26.12 o 
  12  12   0     2698.02     2562.36     88.81 o 
  14  12   0      704.80      699.95     32.46 o 
   1  13   0      600.21      679.51     25.66 o 
   3  13   0       68.97       49.76     11.97 o 
   5  13   0     1760.75     1657.29     43.06 o 
   7  13   0      512.52      551.37     38.22 o 
   9  13   0      182.44      136.73     26.50 o 
  11  13   0     1226.48     1126.41     45.91 o 
  13  13   0        0.17        6.02     19.30 o 
   0  14   0     1543.78     1289.10     41.58 o 
   2  14   0        4.46        7.70     13.22 o 
   4  14   0      799.44      868.10     26.89 o 
   6  14   0      223.58      184.31     23.46 o 
   8  14   0      568.07      518.88     35.06 o 
  10  14   0        1.15        4.42     22.35 o 
  12  14   0      939.92      904.02     48.35 o 
  14  14   0        1.66        8.33     19.11 o 
   1  15   0      590.51      536.09     29.02 o 
   3  15   0      360.36      266.32     21.27 o 
   5  15   0       11.83       -0.85     18.26 o 
   7  15   0        0.93      -23.93     24.26 o 
   9  15   0       49.65       74.32     23.86 o 
  11  15   0      161.93      160.82     24.58 o 
  13  15   0      320.83      375.56     26.65 o 
   0  16   0     9701.59     8813.01    510.32 o 
   2  16   0      667.21      683.96     44.06 o 
   4  16   0      118.24      135.48     21.37 o 
   6  16   0     3834.50     3625.76    152.48 o 
   8  16   0      211.15      219.70     28.15 o 
  10  16   0       57.60       89.54     23.27 o 
  12  16   0       86.27      119.71     21.88 o 
   1  17   0     2189.13     2253.64     66.93 o 
   3  17   0     1220.21     1202.69     43.66 o 
   5  17   0     2448.07     2250.81    125.93 o 
   7  17   0      509.00      524.07     45.90 o 
   9  17   0      257.14      187.36     25.03 o 
  11  17   0      776.78      830.72     38.81 o 
  13  17   0      557.04      405.06     51.30 o 
   0  18   0     5343.38     5401.19    361.75 o 
   2  18   0     6440.44     6378.13    149.59 o 
   4  18   0      195.51      185.33     37.82 o 
   6  18   0      431.09      498.30     42.38 o 
   8  18   0     2186.94     2110.23     56.86 o 
  10  18   0      114.84      103.68     20.12 o 
  12  18   0      480.53      373.46     49.18 o 
   1  19   0       57.78       41.99     29.95 o 
   3  19   0     1272.91     1352.12     65.59 o 
   5  19   0     4156.86     3814.17    286.49 o 
   7  19   0       63.24       56.85     29.94 o 
   9  19   0       81.23       66.36     20.75 o 
  11  19   0       65.46       62.15     19.68 o 
   0  20   0     8354.79     8291.20    221.48 o 
   2  20   0     4859.05     4766.24    125.81 o 
   4  20   0        9.28      -16.28     30.89 o 
   6  20   0     1888.25     2003.36     80.40 o 
   8  20   0       89.08       92.72     26.86 o 
  10  20   0        3.78       -1.36     18.99 o 
   1  21   0     2125.80     2056.72     66.25 o 
   3  21   0     1063.86     1016.70     81.16 o 
   5  21   0        5.87       -5.31     30.24 o 
   7  21   0      412.26      374.17     40.43 o 
   9  21   0        0.30        9.09     19.57 o 
  11  21   0        8.22       24.67     29.15 o 
   0  22   0       75.73      102.20     42.93 o 
   2  22   0     1085.30     1175.19     89.71 o 
   4  22   0      227.89      207.16     35.45 o 
   6  22   0       22.08       31.34     27.54 o 
   8  22   0        1.12        0.42     20.45 o 
  10  22   0        6.29       35.67     24.64 o 
   1  23   0      292.36      295.86     45.32 o 
   3  23   0     1589.02     1610.94     64.95 o 
   5  23   0       54.90       76.53     30.31 o 
   7  23   0       27.76        4.49     23.12 o 
   9  23   0      132.36      114.51     20.58 o 
   0  24   0       94.69      129.47     39.71 o 
   2  24   0      305.82      299.17     67.08 o 
   4  24   0       84.38       54.24     29.25 o 
   6  24   0      880.87      896.65     76.27 o 
   8  24   0        2.99        7.75     18.58 o 
   1  25   0        7.95       18.18     25.47 o 
   3  25   0      314.43      377.59     34.33 o 
   5  25   0      572.66      726.54     39.15 o 
   7  25   0      341.57      322.91     29.66 o 
   0  26   0     2083.79     2247.79    105.14 o 
   2  26   0       45.50       31.53     30.34 o 
   4  26   0      250.45      291.14     27.18 o 
   6  26   0      487.24      468.97     43.98 o 
   1  27   0        1.43       -3.88     25.77 o 
   3  27   0     1285.87     1338.51     56.49 o 
   5  27   0      246.26      274.47     36.13 o 
   0  28   0      590.29      501.21     47.93 o 
   2  28   0       64.50       54.52     22.42 o 
   4  28   0        9.60        9.25     26.07 o 
 -15   1   1      572.30      478.12     68.58 o 
 -13   1   1      814.76      789.06     50.04 o 
 -11   1   1      401.18      354.04     29.57 o 
  -9   1   1       76.61       69.99     14.56 o 
  -7   1   1       21.08       19.55      8.46 o 
  -5   1   1     6539.67     6966.47     89.19 o 
  -3   1   1       75.40       88.54      7.12 o 
  -1   1   1     5747.18     5408.32     57.97 o 
   1   1   1      363.10      339.17      6.61 o 
   3   1   1    31844.05    31880.73    351.98 o 
   5   1   1       97.02       97.49      8.50 o 
   7   1   1      935.50      764.34     19.31 o 
   9   1   1      571.58      503.52     24.99 o 
  11   1   1       56.91       29.15     27.58 o 
  13   1   1      203.12      249.35     30.07 o 
  15   1   1       90.57       47.62     21.97 o 
 -16   2   1      170.15      185.39     59.01 o 
 -14   2   1      738.02      647.79     37.08 o 
 -12   2   1      989.39     1000.35     47.01 o 
 -10   2   1       89.32       92.57     21.06 o 
  -8   2   1     2038.57     1800.79     37.04 o 
  -6   2   1     9390.65     9539.51    112.55 o 
  -4   2   1     5289.36     5090.31     61.63 o 
  -2   2   1     7163.67     6824.13     73.65 o 
   0   2   1    31117.81    28690.53    299.67 o 
   2   2   1      560.42      536.15     13.40 o 
   4   2   1     1175.21     1327.07     21.82 o 
   6   2   1     3956.27     4083.15     54.34 o 
   8   2   1      948.15      905.65     28.22 o 
  10   2   1     1516.95     1306.79     62.23 o 
  12   2   1      145.39      112.19     24.54 o 
  14   2   1       19.62        5.88     26.62 o 
 -15   3   1        0.92       22.45     22.53 o 
 -13   3   1      318.74      249.14     28.78 o 
 -11   3   1      928.25      896.85     59.29 o 
  -9   3   1     3463.08     3225.59     67.00 o 
  -7   3   1     2719.19     2685.95     40.37 o 
  -5   3   1     7643.21     7607.28     85.84 o 
  -3   3   1    42073.18    41612.63    525.54 o 
  -1   3   1     1069.11     1039.91     15.33 o 
   1   3   1     2421.98     2219.70     26.33 o 
   3   3   1       67.81       68.53      5.63 o 
   5   3   1    13817.98    13533.68    205.94 o 
   7   3   1      750.92      752.74     20.96 o 
   9   3   1     1289.38     1237.24     44.88 o 
  11   3   1     6799.60     6721.99    148.35 o 
  13   3   1       74.00       73.18     23.64 o 
  15   3   1        0.93       -6.94     20.54 o 
 -16   4   1      129.65      116.16     35.32 o 
 -14   4   1     6285.31     6080.81    390.31 o 
 -12   4   1      424.03      444.53     39.66 o 
 -10   4   1     1323.83     1242.79     53.42 o 
  -8   4   1     1240.83     1189.09     50.64 o 
  -6   4   1       36.25       13.40      8.12 o 
  -4   4   1     3511.45     3381.61     41.56 o 
  -2   4   1     1702.24     1569.09     22.38 o 
   0   4   1     2310.61     2227.01     33.17 o 
   2   4   1    16738.53    15784.23    176.49 o 
   4   4   1     7837.52     7567.17     89.18 o 
   6   4   1     5763.47     6000.19    109.80 o 
   8   4   1     1101.90      949.07     37.84 o 
  10   4   1      501.06      449.11     25.61 o 
  12   4   1       44.79       71.04     26.19 o 
  14   4   1     2262.13     2291.65    136.11 o 
 -15   5   1       51.46       57.88     23.44 o 
 -13   5   1      812.92      845.32     44.39 o 
 -11   5   1       61.51       33.47     27.73 o 
  -9   5   1     3437.20     3273.49     77.21 o 
  -7   5   1     3648.26     3703.99     71.12 o 
  -5   5   1      913.71      745.65     17.40 o 
  -3   5   1    19229.57    18247.05    203.05 o 
  -1   5   1    21543.17    19896.08    209.41 o 
   1   5   1     4654.67     3949.61     45.23 o 
   3   5   1    23113.55    23211.95    246.19 o 
   5   5   1     1490.22     1373.43     27.96 o 
   7   5   1      106.49       81.39     13.69 o 
   9   5   1     1261.98     1199.92     44.46 o 
  11   5   1     7815.94     7530.61    243.53 o 
  13   5   1      413.40      370.91     36.28 o 
  15   5   1      175.29      169.43     39.55 o 
 -16   6   1      331.30      326.85     48.21 o 
 -14   6   1      659.30      653.87     66.26 o 
 -12   6   1      391.60      406.07     35.49 o 
 -10   6   1     1299.33     1254.76     38.58 o 
  -8   6   1     3705.58     3633.02     89.32 o 
  -6   6   1    12856.91    13343.44    220.85 o 
  -4   6   1      289.76      364.45     13.25 o 
  -2   6   1    28640.11    26578.74    279.45 o 
   0   6   1    10231.17     9689.02    122.21 o 
   2   6   1      422.45      504.36     11.86 o 
   4   6   1      289.18      300.24     13.82 o 
   6   6   1      980.68     1060.73     38.59 o 
   8   6   1     1608.18     1597.54     53.26 o 
  10   6   1     1913.12     1756.77    158.85 o 
  12   6   1        8.55       28.16     24.79 o 
  14   6   1      838.02      925.14     41.27 o 
 -15   7   1       36.63       40.54     22.14 o 
 -13   7   1      382.75      410.32     40.39 o 
 -11   7   1     2571.51     2356.21     71.26 o 
  -9   7   1     1636.93     1590.48     58.39 o 
  -7   7   1     1332.96     1410.35     37.97 o 
  -5   7   1      185.06      270.30     12.63 o 
  -3   7   1      324.12      313.96     10.79 o 
  -1   7   1    13734.05    13121.72    132.38 o 
   1   7   1        5.55       -0.40      5.35 o 
   3   7   1        9.86       22.88      7.34 o 
   5   7   1     5383.55     5168.81     70.17 o 
   7   7   1      223.48      264.46     20.33 o 
   9   7   1        1.22       16.06     19.63 o 
  11   7   1     1331.49     1400.02     87.97 o 
  13   7   1       95.97       95.40     25.14 o 
  15   7   1       16.32        3.82     17.86 o 
 -14   8   1      585.98      555.60     57.89 o 
 -12   8   1       27.37       44.69     25.88 o 
 -10   8   1      349.85      319.28     35.22 o 
  -8   8   1     3715.60     3816.18     94.61 o 
  -6   8   1     7649.23     7988.90    192.77 o 
  -4   8   1       68.61       52.41      8.22 o 
  -2   8   1      831.88      713.00     17.13 o 
   0   8   1        5.60        6.27      5.33 o 
   2   8   1      139.63      184.63      9.48 o 
   4   8   1      998.42     1158.87     22.86 o 
   6   8   1     7659.12     8135.26    122.13 o 
   8   8   1     2368.86     2171.14     72.99 o 
  10   8   1      454.91      384.13     38.18 o 
  12   8   1        3.70        7.07     24.87 o 
  14   8   1      289.91      327.44     26.44 o 
 -15   9   1        8.11       21.07     19.39 o 
 -13   9   1      737.69      704.99     40.50 o 
 -11   9   1      566.08      587.26     56.36 o 
  -9   9   1      134.82      160.28     21.63 o 
  -7   9   1       13.50       34.47     16.49 o 
  -5   9   1     1261.67     1285.27     28.92 o 
  -3   9   1      364.75      406.35     14.41 o 
  -1   9   1      945.92      956.41     16.88 o 
   1   9   1       55.15       39.28      7.32 o 
   3   9   1    19092.55    20307.75    366.80 o 
   5   9   1     7834.56     8373.46    115.19 o 
   7   9   1      435.38      483.43     25.90 o 
   9   9   1      414.13      390.92     34.99 o 
  11   9   1        0.91       19.74     25.79 o 
  13   9   1      398.61      379.40     36.33 o 
  15   9   1      150.74      155.28     21.84 o 
 -14  10   1       73.63       50.58     22.53 o 
 -12  10   1       14.36       24.43     25.79 o 
 -10  10   1        2.81       -0.65     26.57 o 
  -8  10   1      594.11      569.48     47.38 o 
  -6  10   1     9792.68    10144.28    194.04 o 
  -4  10   1     4008.52     4397.54     80.85 o 
  -2  10   1      963.18      898.65     18.00 o 
   0  10   1      910.44      878.61     17.42 o 
   2  10   1     1334.39     1367.02     24.62 o 
   4  10   1     1142.52     1083.31     25.19 o 
   6  10   1       60.52       62.19     14.25 o 
   8  10   1      789.14      737.80     43.36 o 
  10  10   1     1393.71     1271.33     87.79 o 
  12  10   1        5.91        5.01     23.15 o 
  14  10   1      223.25      228.77     22.00 o 
 -15  11   1        3.17        6.51     19.03 o 
 -13  11   1        4.25       -7.75     21.90 o 
 -11  11   1      219.46      238.90     33.83 o 
  -9  11   1      989.26      998.42     48.26 o 
  -7  11   1     2627.94     2740.50     68.07 o 
  -5  11   1     1133.98     1069.35     29.77 o 
  -3  11   1     2593.90     2315.58     47.71 o 
  -1  11   1      548.35      575.39     15.59 o 
   1  11   1    19437.89    20304.44    336.25 o 
   3  11   1     6008.26     5773.34    105.44 o 
   5  11   1     1435.93     1383.39     32.37 o 
   7  11   1      694.68      621.73     56.40 o 
   9  11   1     1527.62     1339.77    145.96 o 
  11  11   1      370.45      379.63     33.48 o 
  13  11   1        5.34       37.68     20.61 o 
 -14  12   1      397.43      397.05     28.48 o 
 -12  12   1     1247.58     1350.64    101.98 o 
 -10  12   1     1695.11     1529.76    108.90 o 
  -8  12   1      617.67      594.68     39.06 o 
  -6  12   1      925.58      902.85     32.81 o 
  -4  12   1     2593.86     2504.96     62.92 o 
  -2  12   1      217.60      219.19     13.34 o 
   0  12   1     6425.44     6018.73     85.48 o 
   2  12   1     3809.37     3834.95     55.92 o 
   4  12   1     4223.54     4237.70     86.06 o 
   6  12   1     2741.67     2520.18     69.66 o 
   8  12   1       96.18       69.74     31.40 o 
  10  12   1      100.82      121.99     26.16 o 
  12  12   1      126.22      160.33     24.41 o 
  14  12   1       22.96       25.08     16.80 o 
 -13  13   1       62.55       35.59     22.23 o 
 -11  13   1        1.32       -1.52     22.96 o 
  -9  13   1     1656.27     1537.57     75.74 o 
  -7  13   1     2043.65     2083.53     86.86 o 
  -5  13   1      259.84      249.48     23.12 o 
  -3  13   1     5007.27     4518.79     69.12 o 
  -1  13   1     1817.02     1768.14     61.64 o 
   1  13   1       43.69       61.92     12.01 o 
   3  13   1     1247.68      959.63     26.51 o 
   5  13   1      258.05      232.82     19.70 o 
   7  13   1     1834.90     1728.00     45.88 o 
   9  13   1     3454.98     3327.13    209.39 o 
  11  13   1       91.12      109.59     24.33 o 
  13  13   1      276.41      291.57     25.77 o 
 -14  14   1        9.89       21.37     18.57 o 
 -12  14   1     5659.78     6230.40    190.93 o 
 -10  14   1      597.92      597.72     34.08 o 
  -8  14   1     1191.97     1128.43    101.25 o 
  -6  14   1     4018.53     3676.42     92.95 o 
  -4  14   1      740.59      734.81     40.48 o 
  -2  14   1     1593.87     1574.07     40.19 o 
   0  14   1      832.68      651.48     42.75 o 
   2  14   1      226.31      285.01     18.44 o 
   4  14   1     4899.20     5102.13     92.70 o 
   6  14   1     4450.28     3793.37    123.65 o 
   8  14   1       31.96       31.09     25.02 o 
  10  14   1      211.47      188.52     28.77 o 
  12  14   1      422.90      451.03     33.69 o 
 -13  15   1       26.05       22.11     19.43 o 
 -11  15   1       20.78       42.19     21.25 o 
  -9  15   1     4653.09     4468.35    109.47 o 
  -7  15   1     1274.15     1271.37     62.41 o 
  -5  15   1     1379.28     1352.14     48.11 o 
  -3  15   1     1453.50     1213.14     37.30 o 
  -1  15   1      777.71      792.60     37.98 o 
   1  15   1     1591.06     1534.44     74.05 o 
   3  15   1     8147.79     7651.10    140.44 o 
   5  15   1     2046.03     1829.31     50.54 o 
   7  15   1      549.54      442.55     32.95 o 
   9  15   1    11360.40    11179.96    579.96 o 
  11  15   1       21.71       49.10     21.20 o 
  13  15   1      329.99      322.35     51.66 o 
 -12  16   1     1919.12     2053.40     59.62 o 
 -10  16   1        6.42        3.75     19.88 o 
  -8  16   1        5.20      -12.45     24.77 o 
  -6  16   1     2792.07     2716.70    136.36 o 
  -4  16   1      105.96      131.00     21.27 o 
  -2  16   1       56.74       89.26     19.64 o 
   0  16   1     3154.61     3248.48    141.80 o 
   2  16   1     1167.81     1254.84     44.13 o 
   4  16   1       43.19       10.27     24.00 o 
   6  16   1     3325.40     3168.92     81.42 o 
   8  16   1      107.08      102.37     25.34 o 
  10  16   1      563.29      568.43     35.27 o 
  12  16   1      353.95      280.42     24.83 o 
 -13  17   1       60.66        5.33     35.88 o 
 -11  17   1       16.17       -0.88     17.89 o 
  -9  17   1      805.39      778.62     38.15 o 
  -7  17   1        3.08       11.07     34.47 o 
  -5  17   1       46.19       36.41     28.44 o 
  -3  17   1      125.01      122.10     24.87 o 
  -1  17   1     2366.33     2277.45     99.01 o 
   1  17   1       31.59       17.74     20.54 o 
   3  17   1      290.60      308.73     31.04 o 
   5  17   1       51.86       42.82     32.40 o 
   7  17   1       11.47        1.52     23.89 o 
   9  17   1      902.76      939.96     74.28 o 
  11  17   1       12.52       22.67     18.52 o 
 -12  18   1      485.21      404.20     37.00 o 
 -10  18   1        4.78        5.12     20.43 o 
  -8  18   1      264.71      289.17     39.34 o 
  -6  18   1       26.12       67.23     33.74 o 
  -4  18   1     5029.39     4988.04    179.93 o 
  -2  18   1     4762.48     4584.99    126.06 o 
   0  18   1      402.10      406.22     31.59 o 
   2  18   1      142.94      119.74     21.60 o 
   4  18   1      625.32      616.40     51.66 o 
   6  18   1      542.27      538.75     39.22 o 
   8  18   1        9.24        5.33     22.05 o 
  10  18   1       29.38       31.35     19.57 o 
  12  18   1       74.13       58.75     15.74 o 
 -11  19   1      365.41      370.85     47.94 o 
  -9  19   1       48.24       73.43     25.07 o 
  -7  19   1      881.89     1062.29     51.88 o 
  -5  19   1      118.79      126.14     33.90 o 
  -3  19   1      203.00      201.86     33.71 o 
  -1  19   1     8557.94     8205.90    336.88 o 
   1  19   1     5404.21     5290.03    236.00 o 
   3  19   1      128.72       81.01     34.95 o 
   5  19   1      705.46      768.00     53.21 o 
   7  19   1       12.23        0.67     21.49 o 
   9  19   1      140.11      130.83     20.55 o 
  11  19   1     1071.62      920.73     45.25 o 
 -10  20   1        0.63       12.68     22.90 o 
  -8  20   1     1156.81     1256.46     49.49 o 
  -6  20   1       46.95       42.26     29.46 o 
  -4  20   1     2976.30     3004.16     86.08 o 
  -2  20   1     4823.36     4843.64    158.68 o 
   0  20   1       97.56      100.18     34.16 o 
   2  20   1       19.57       10.15     32.41 o 
   4  20   1     1701.89     1711.17    116.57 o 
   6  20   1        0.00       42.30     32.31 o 
   8  20   1     1424.51     1230.50     75.88 o 
  10  20   1       75.06       54.96     16.68 o 
 -11  21   1      653.50      588.39     48.21 o 
  -9  21   1       44.93       57.61     21.91 o 
  -7  21   1     2135.42     1983.64     95.89 o 
  -5  21   1       86.87       14.44     30.58 o 
  -3  21   1     1447.37     1413.41     95.20 o 
  -1  21   1     1121.54     1131.03     88.33 o 
   1  21   1     4813.48     4847.17    289.27 o 
   3  21   1       17.75       31.00     31.89 o 
   5  21   1      333.61      361.57     40.67 o 
   7  21   1       92.25      134.91     31.44 o 
   9  21   1       58.69       76.46     23.00 o 
 -10  22   1       30.92       31.53     18.54 o 
  -8  22   1      987.93      961.88     71.44 o 
  -6  22   1        7.43       14.83     25.82 o 
  -4  22   1      844.77      836.68     53.48 o 
  -2  22   1      333.10      308.82     34.16 o 
   0  22   1      828.94      868.81     50.67 o 
   2  22   1      136.86      120.00     37.98 o 
   4  22   1     1492.78     1301.69    124.20 o 
   6  22   1       35.29       35.57     27.63 o 
   8  22   1     1502.48     1471.49     51.36 o 
  10  22   1       49.55       43.73     30.83 o 
  -9  23   1        0.47      -15.79     15.79 o 
  -7  23   1      428.68      392.58     30.28 o 
  -5  23   1       26.91        3.88     28.84 o 
  -3  23   1      164.11      196.85     33.15 o 
  -1  23   1      802.71      796.11     79.44 o 
   1  23   1       26.51       23.79     30.12 o 
   3  23   1       39.91       38.32     29.07 o 
   5  23   1     4623.56     4879.85    191.01 o 
   7  23   1       10.95      -13.72     21.60 o 
   9  23   1      187.69      152.32     44.57 o 
  -8  24   1     1383.19     1248.22     49.23 o 
  -6  24   1       23.08       15.86     22.23 o 
  -4  24   1       47.61       43.77     27.16 o 
  -2  24   1     1268.63     1212.13     92.72 o 
   0  24   1       44.49       40.05     30.23 o 
   2  24   1      289.98      293.04     52.15 o 
   4  24   1      654.84      610.71     42.43 o 
   6  24   1       66.30       77.20     24.03 o 
   8  24   1     1213.32     1202.76     39.49 o 
  -7  25   1      696.57      624.81     44.47 o 
  -5  25   1      201.42      243.25     27.13 o 
  -3  25   1      267.38      222.57     29.93 o 
  -1  25   1     1575.06     1605.31     56.79 o 
   1  25   1      260.70      291.63     33.12 o 
   3  25   1      348.38      338.17     47.88 o 
   5  25   1      455.30      511.93     33.90 o 
   7  25   1      141.16      134.21     25.89 o 
  -6  26   1       61.78       41.88     17.43 o 
  -4  26   1       37.93       61.34     21.87 o 
  -2  26   1      342.39      301.73     32.55 o 
   0  26   1      100.52       95.08     38.88 o 
   2  26   1      821.08      812.72     48.76 o 
   4  26   1      613.44      613.76     52.16 o 
   6  26   1        3.04       -6.59     15.38 o 
  -5  27   1      415.29      423.58     25.80 o 
  -3  27   1       17.53       52.92     23.78 o 
  -1  27   1       15.20      -12.58     31.05 o 
   1  27   1        7.74       14.73     21.09 o 
   3  27   1      369.30      407.63     33.86 o 
   5  27   1      165.23      179.26     23.98 o 
  -4  28   1        5.07       19.90     25.51 o 
  -2  28   1        0.17       20.46     28.59 o 
   0  28   1      505.38      401.01     30.69 o 
   2  28   1       11.49       23.18     21.16 o 
 -16   0   2      321.36      322.93     53.26 o 
 -14   0   2      316.66      336.63     50.55 o 
 -12   0   2      450.46      470.98     88.42 o 
 -10   0   2     3550.90     3453.54    190.06 o 
  -8   0   2      158.94      154.67     26.06 o 
  -6   0   2    23969.44    25643.80    406.36 o 
  -4   0   2      123.18       94.21     11.20 o 
  -2   0   2    10811.73    10808.48    156.72 o 
   0   0   2   107824.02   102457.10   1440.75 o 
   2   0   2       73.93       51.61      8.80 o 
   4   0   2    11906.85    13122.89    214.13 o 
   6   0   2      408.78      655.45     26.22 o 
   8   0   2      223.75      320.51     34.00 o 
  10   0   2     7391.27     6987.08    192.09 o 
  12   0   2     1437.65     1414.25     86.94 o 
  14   0   2     2615.21     2444.54    379.83 o 
 -15   1   2      986.83     1086.11     45.77 o 
 -13   1   2      335.48      369.08     31.85 o 
 -11   1   2      289.31      298.73     31.69 o 
  -9   1   2     2006.77     1928.03     84.66 o 
  -7   1   2      766.75      872.83     21.35 o 
  -5   1   2     1801.46     2003.66     36.18 o 
  -3   1   2   328924.38   260873.63   3624.57 o 
  -1   1   2     1231.56     1248.75     16.69 o 
   1   1   2      899.24      834.48     11.96 o 
   3   1   2      526.78      467.29     13.89 o 
   5   1   2     2254.64     2411.17     36.48 o 
   7   1   2      767.61      733.05     23.59 o 
   9   1   2     5034.85     4625.79     99.58 o 
  11   1   2      180.83      152.31     31.25 o 
  13   1   2     3335.70     3178.78    121.63 o 
  15   1   2      128.00       99.95     23.64 o 
 -16   2   2     1602.61     1671.73     66.89 o 
 -14   2   2        1.42      -11.62     26.41 o 
 -12   2   2      308.51      240.66     30.06 o 
 -10   2   2     2013.14     2009.07     66.50 o 
  -8   2   2      195.46      262.75     16.87 o 
  -6   2   2     3680.00     3656.94     53.26 o 
  -4   2   2     1984.38     2100.36     32.21 o 
  -2   2   2     1352.33     1333.46     20.18 o 
   0   2   2      198.89      193.65      9.53 o 
   2   2   2      217.79      216.02      7.25 o 
   4   2   2    18676.55    19451.96    219.72 o 
   6   2   2      791.63     1094.35     26.65 o 
   8   2   2      566.15      556.76     29.69 o 
  10   2   2     2967.44     2780.72     88.74 o 
  12   2   2      246.19      210.52     33.34 o 
  14   2   2       10.38      -11.17     22.40 o 
 -15   3   2     1206.55     1277.73     60.69 o 
 -13   3   2     1384.74     1440.38    135.78 o 
 -11   3   2      576.59      654.92     46.56 o 
  -9   3   2     1454.89     1331.37     41.21 o 
  -7   3   2     3336.10     3341.44     59.73 o 
  -5   3   2      315.19      443.03     14.58 o 
  -3   3   2     3339.27     3229.21     41.90 o 
  -1   3   2    14794.69    14727.61    156.35 o 
   1   3   2     1343.56     1321.86     18.98 o 
   3   3   2    10299.54    10184.39    141.94 o 
   5   3   2      494.36      601.40     25.93 o 
   7   3   2     3684.01     3659.85     63.09 o 
   9   3   2      613.61      597.27     43.29 o 
  11   3   2      676.23      615.83     57.33 o 
  13   3   2     2647.70     2711.68    114.58 o 
  15   3   2      227.83      187.76     25.42 o 
 -16   4   2      742.58      703.80    151.51 o 
 -14   4   2       68.03       69.07     27.69 o 
 -12   4   2       61.71      119.92     31.66 o 
 -10   4   2     1983.68     1807.88     53.27 o 
  -8   4   2     5889.97     6188.09    107.81 o 
  -6   4   2      275.87      275.33     14.60 o 
  -4   4   2      169.14      218.00     11.11 o 
  -2   4   2     1093.17     1011.89     17.78 o 
   0   4   2     5179.47     5144.17     58.04 o 
   2   4   2    10466.37    10212.17    114.76 o 
   4   4   2     1812.68     1947.04     35.13 o 
   6   4   2     1249.60     1209.86     28.73 o 
   8   4   2     1675.80     1605.41     45.07 o 
  10   4   2     2943.86     2650.56     71.96 o 
  12   4   2      605.32      628.05     34.97 o 
  14   4   2     1036.81     1016.15     70.44 o 
 -15   5   2      394.26      425.15     32.33 o 
 -13   5   2     1367.73     1271.03    101.68 o 
 -11   5   2     4134.29     4048.85    158.58 o 
  -9   5   2     2461.86     2426.51     57.81 o 
  -7   5   2      279.36      279.91     17.62 o 
  -5   5   2      100.05      144.13     11.91 o 
  -3   5   2     4914.34     4662.43     57.52 o 
  -1   5   2     3391.55     3033.01     38.68 o 
   1   5   2      394.12      464.90     12.06 o 
   3   5   2     8369.57     8075.16    101.32 o 
   5   5   2     7050.81     7963.44    111.85 o 
   7   5   2     2576.77     2743.96     53.38 o 
   9   5   2     2859.56     2706.13     50.16 o 
  11   5   2      137.69      101.19     27.91 o 
  13   5   2       71.18       51.37     21.48 o 
  15   5   2        2.35        6.38     23.98 o 
 -16   6   2       36.82       41.77     39.24 o 
 -14   6   2     1471.62     1544.31     94.80 o 
 -12   6   2      165.18      176.30     34.96 o 
 -10   6   2       32.86       37.25     19.17 o 
  -8   6   2      867.89      880.01     30.15 o 
  -6   6   2      559.42      570.34     20.02 o 
  -4   6   2    10789.66    10894.06    133.68 o 
  -2   6   2     5437.82     4799.72     66.35 o 
   0   6   2     3441.18     3227.41     38.98 o 
   2   6   2     7999.20     8378.01     91.82 o 
   4   6   2      944.15      988.61     24.21 o 
   6   6   2      494.37      485.38     19.84 o 
   8   6   2     2956.60     3098.22     74.84 o 
  10   6   2      818.31      765.56     42.16 o 
  12   6   2     1006.96      950.82     52.90 o 
  14   6   2      568.07      564.70     31.37 o 
 -15   7   2       32.54       30.11     22.04 o 
 -13   7   2      127.03      135.97     26.92 o 
 -11   7   2     4260.74     4027.86     91.54 o 
  -9   7   2     1041.19     1075.07     44.65 o 
  -7   7   2      771.25      842.67     34.10 o 
  -5   7   2     3391.28     3297.75     58.05 o 
  -3   7   2      284.27      266.10     13.11 o 
  -1   7   2      482.58      323.72     12.55 o 
   1   7   2     1270.34     1366.10     21.58 o 
   3   7   2      631.34      716.59     18.84 o 
   5   7   2    12510.84    13548.04    253.14 o 
   7   7   2      548.82      534.37     24.26 o 
   9   7   2       32.22        1.70     17.89 o 
  11   7   2      893.95      851.36     42.60 o 
  13   7   2       22.28       48.13     21.49 o 
 -14   8   2     2649.84     2779.75    161.00 o 
 -12   8   2     1503.51     1451.03     69.08 o 
 -10   8   2       71.16       67.51     27.94 o 
  -8   8   2    12819.14    13460.52    212.21 o 
  -6   8   2      411.83      435.08     19.11 o 
  -4   8   2      617.04      600.52     16.42 o 
  -2   8   2     2086.19     2174.20     32.49 o 
   0   8   2       47.65       57.58      7.36 o 
   2   8   2    21987.38    23138.41    326.42 o 
   4   8   2       10.37        2.84      9.08 o 
   6   8   2      778.40      846.48     26.31 o 
   8   8   2     5093.12     5161.80    108.45 o 
  10   8   2     5851.71     5457.14    177.08 o 
  12   8   2     1233.52     1238.90     74.07 o 
  14   8   2     1426.89     1451.70     44.53 o 
 -15   9   2       24.01       33.81     23.28 o 
 -13   9   2      496.42      516.55     63.01 o 
 -11   9   2     2917.64     2939.04     74.27 o 
  -9   9   2      290.58      240.29     22.63 o 
  -7   9   2    13576.91    13634.91    213.47 o 
  -5   9   2      109.78       65.59     10.99 o 
  -3   9   2     4759.40     4981.14     64.37 o 
  -1   9   2     4391.21     4244.24     58.09 o 
   1   9   2    23634.84    26795.73    292.48 o 
   3   9   2     4778.68     4837.80     69.52 o 
   5   9   2    11156.79    11083.09    223.04 o 
   7   9   2      872.11      814.36     31.95 o 
   9   9   2      263.49      308.23     33.03 o 
  11   9   2       53.36       95.09     28.02 o 
  13   9   2      311.70      314.54     27.68 o 
 -14  10   2      698.72      760.70     43.51 o 
 -12  10   2       85.10       91.89     26.79 o 
 -10  10   2     4333.81     3943.57    125.86 o 
  -8  10   2     3359.82     3536.30     98.51 o 
  -6  10   2     3936.41     4113.57     72.57 o 
  -4  10   2     1046.89      987.82     25.83 o 
  -2  10   2        6.67        7.50      8.55 o 
   0  10   2     5938.53     5812.18     75.72 o 
   2  10   2    25418.47    27290.42    371.22 o 
   4  10   2     1428.64     1374.39     33.41 o 
   6  10   2     1792.05     1988.73     46.52 o 
   8  10   2    10540.57    10215.51    209.32 o 
  10  10   2     4643.08     4656.60    130.71 o 
  12  10   2      104.66      103.77     23.79 o 
  14  10   2     1026.57     1045.26     51.47 o 
 -15  11   2      399.66      355.81     33.52 o 
 -13  11   2      386.15      413.13     42.54 o 
 -11  11   2      907.05     1021.51     45.84 o 
  -9  11   2     4806.46     4872.73    209.10 o 
  -7  11   2     2639.86     2891.65     61.11 o 
  -5  11   2     2787.16     2635.23     55.51 o 
  -3  11   2      142.97      134.83     11.44 o 
  -1  11   2     1394.76     1210.01     25.49 o 
   1  11   2     2201.00     2487.98     44.07 o 
   3  11   2     6845.77     7769.73    185.33 o 
   5  11   2     4452.13     4200.20     74.61 o 
   7  11   2       85.83       28.80     21.94 o 
   9  11   2     1339.66     1439.31     58.33 o 
  11  11   2     1337.70     1320.87     48.50 o 
  13  11   2        4.75        4.47     17.39 o 
 -14  12   2     2407.23     2320.84    102.73 o 
 -12  12   2      407.38      503.17     43.25 o 
 -10  12   2       75.44      102.14     28.09 o 
  -8  12   2      340.75      289.28     23.21 o 
  -6  12   2     1663.99     1759.07     44.54 o 
  -4  12   2     1834.64     1803.62     47.97 o 
  -2  12   2     3108.16     2913.54     58.51 o 
   0  12   2     4579.41     5008.01     68.56 o 
   2  12   2      432.18      380.55     24.42 o 
   4  12   2     2975.59     2916.99     81.91 o 
   6  12   2     2487.60     2445.48     68.01 o 
   8  12   2     1841.15     1724.23    139.91 o 
  10  12   2     1075.33     1127.43     79.31 o 
  12  12   2      824.87      799.15     61.31 o 
  14  12   2      439.42      422.38     34.48 o 
 -13  13   2       23.04       27.92     23.92 o 
 -11  13   2        0.82        0.32     24.51 o 
  -9  13   2      221.00      212.64     30.51 o 
  -7  13   2       21.66       43.24     23.16 o 
  -5  13   2      911.22      881.28     33.13 o 
  -3  13   2      572.95      519.71     29.43 o 
  -1  13   2      103.13      103.27     12.50 o 
   1  13   2       53.43       45.62     12.66 o 
   3  13   2       62.36      105.52     20.02 o 
   5  13   2     1190.65     1227.90     52.80 o 
   7  13   2        1.63       -8.99     29.36 o 
   9  13   2     4244.33     4426.56    106.20 o 
  11  13   2       81.32       87.94     23.34 o 
  13  13   2       80.53       82.58     21.54 o 
 -14  14   2       18.69       -1.33     19.60 o 
 -12  14   2        0.48      -11.80     23.00 o 
 -10  14   2       77.96      118.62     26.42 o 
  -8  14   2      646.68      566.04     38.75 o 
  -6  14   2        1.36       14.61     21.45 o 
  -4  14   2      924.82      875.69     36.40 o 
  -2  14   2      363.47      377.25     21.13 o 
   0  14   2      638.17      495.32     27.26 o 
   2  14   2     1029.27     1221.81     37.89 o 
   4  14   2     1973.29     2123.72     60.18 o 
   6  14   2       39.01       32.80     21.38 o 
   8  14   2      144.37      167.25     33.29 o 
  10  14   2      665.97      722.86     39.31 o 
  12  14   2       45.83       44.71     19.84 o 
 -13  15   2      116.74       49.44     24.10 o 
 -11  15   2      545.26      507.72     70.33 o 
  -9  15   2     3052.60     3081.57    154.28 o 
  -7  15   2      169.35      187.12     34.51 o 
  -5  15   2     1867.83     1841.12     71.97 o 
  -3  15   2     1284.67     1068.05     51.29 o 
  -1  15   2      458.30      434.60     22.77 o 
   1  15   2        0.16       -1.72     16.37 o 
   3  15   2      840.39      789.76     37.96 o 
   5  15   2      621.32      513.60     31.59 o 
   7  15   2      215.49      240.42     47.44 o 
   9  15   2      259.00      305.79     32.35 o 
  11  15   2      274.48      234.57     25.15 o 
  13  15   2      747.74      628.58    130.91 o 
 -12  16   2        2.19       21.08     21.54 o 
 -10  16   2       15.42       14.14     21.63 o 
  -8  16   2      468.27      527.35     44.37 o 
  -6  16   2     2146.91     2072.96    116.64 o 
  -4  16   2     2739.24     2482.48     86.79 o 
  -2  16   2     1981.62     1957.21     72.92 o 
   0  16   2      402.50      431.53     26.51 o 
   2  16   2      621.26      632.00     32.59 o 
   4  16   2     1912.68     1779.58     53.38 o 
   6  16   2        5.40        5.26     29.67 o 
   8  16   2     1535.84     1563.51     73.87 o 
  10  16   2      979.73     1131.77     73.91 o 
  12  16   2      138.26      106.79     26.83 o 
 -13  17   2      413.14      342.27     49.06 o 
 -11  17   2      379.14      333.89     25.05 o 
  -9  17   2      125.43       89.91     33.74 o 
  -7  17   2       49.97       82.48     33.58 o 
  -5  17   2      244.45      273.99     36.96 o 
  -3  17   2    12281.88    11745.62    298.52 o 
  -1  17   2     6520.74     6347.74    245.42 o 
   1  17   2        6.66      -11.34     20.17 o 
   3  17   2     4724.86     4609.79     75.77 o 
   5  17   2      502.54      541.15     40.84 o 
   7  17   2       12.61       20.24     24.47 o 
   9  17   2      196.34      232.80     27.96 o 
  11  17   2     1149.96     1121.75     40.89 o 
 -12  18   2      138.81      153.19     39.95 o 
 -10  18   2      185.84      224.12     32.30 o 
  -8  18   2     3294.63     3224.67     98.37 o 
  -6  18   2      269.99      291.30     38.19 o 
  -4  18   2       37.13       31.58     32.68 o 
  -2  18   2      995.31     1021.57     34.63 o 
   0  18   2      819.87      746.77     41.28 o 
   2  18   2     7339.39     6868.89    427.88 o 
   4  18   2       13.48        4.71     28.89 o 
   6  18   2      408.81      311.00     31.94 o 
   8  18   2      403.45      490.97     42.17 o 
  10  18   2      449.50      463.98     30.81 o 
 -11  19   2      987.30      777.41    104.77 o 
  -9  19   2     1472.66     1443.30    111.63 o 
  -7  19   2       95.27      116.03     32.85 o 
  -5  19   2     8876.65     9122.40    268.30 o 
  -3  19   2     3490.23     3639.91    111.56 o 
  -1  19   2     3317.22     3037.71     96.46 o 
   1  19   2      515.02      448.04     72.46 o 
   3  19   2      153.85      180.06     32.98 o 
   5  19   2     1760.35     1677.43     75.01 o 
   7  19   2       51.91       60.01     23.58 o 
   9  19   2      589.82      556.90     33.46 o 
  11  19   2      682.62      661.75     36.30 o 
 -10  20   2      139.25      100.84     24.49 o 
  -8  20   2       43.24       49.14     24.58 o 
  -6  20   2     1852.27     1804.28     98.18 o 
  -4  20   2     2449.04     2571.66     68.27 o 
  -2  20   2      352.97      368.17     36.85 o 
   0  20   2     3254.78     3020.62    252.99 o 
   2  20   2      798.79      811.24     72.75 o 
   4  20   2      338.95      242.39     34.35 o 
   6  20   2       33.65       32.43     22.68 o 
   8  20   2       12.72       17.31     18.99 o 
  10  20   2      358.79      460.40     60.88 o 
 -11  21   2       16.21       14.59     25.46 o 
  -9  21   2      488.06      422.22     33.62 o 
  -7  21   2      186.71      248.17     31.10 o 
  -5  21   2      612.93      668.60     45.20 o 
  -3  21   2     3309.98     3509.56     86.83 o 
  -1  21   2     5203.96     5318.48    237.62 o 
   1  21   2       73.69       27.96     34.96 o 
   3  21   2     1850.12     2058.56    118.50 o 
   5  21   2        8.13       20.11     27.02 o 
   7  21   2       20.45       14.05     24.16 o 
   9  21   2       24.08       52.04     18.04 o 
 -10  22   2        7.98       -8.70     16.90 o 
  -8  22   2       28.42       11.69     19.99 o 
  -6  22   2       18.40       49.35     27.74 o 
  -4  22   2      392.32      419.47     36.14 o 
  -2  22   2     1192.94     1205.90     66.65 o 
   0  22   2     1257.39     1186.83     77.29 o 
   2  22   2        4.00       38.90     35.02 o 
   4  22   2     1115.39     1117.64     71.34 o 
   6  22   2        0.04       -4.13     24.00 o 
   8  22   2      241.31      256.01     40.22 o 
  -9  23   2      243.76      167.20     21.53 o 
  -7  23   2       78.00       65.59     21.37 o 
  -5  23   2      254.95      276.27     31.04 o 
  -3  23   2      102.86      108.89     26.22 o 
  -1  23   2       38.88       44.22     35.08 o 
   1  23   2      679.33      735.26    102.89 o 
   3  23   2      904.28      899.77     88.89 o 
   5  23   2        2.79        2.23     23.99 o 
   7  23   2       14.31       18.25     21.50 o 
  -8  24   2      227.45      219.56     20.79 o 
  -6  24   2      948.50     1054.04     39.56 o 
  -4  24   2       77.11       65.96     23.72 o 
  -2  24   2       58.99       74.50     26.08 o 
   0  24   2      133.28      163.99     40.92 o 
   2  24   2     1049.27     1138.95     73.19 o 
   4  24   2      757.15      727.84     46.08 o 
   6  24   2      368.43      332.18     28.60 o 
   8  24   2      586.04      553.63     52.42 o 
  -7  25   2       72.49       61.11     17.56 o 
  -5  25   2      141.29      110.70     24.13 o 
  -3  25   2      570.40      552.86     34.51 o 
  -1  25   2      423.06      407.23     36.69 o 
   1  25   2      112.69      129.49     27.92 o 
   3  25   2      461.48      401.19     64.90 o 
   5  25   2        1.03       -6.33     20.84 o 
   7  25   2      455.54      395.53     43.73 o 
  -6  26   2      422.18      416.07     31.94 o 
  -4  26   2        2.31        4.46     21.01 o 
  -2  26   2       28.61        5.63     23.69 o 
   0  26   2      950.09     1103.76     68.68 o 
   2  26   2      186.81      160.55     25.04 o 
   4  26   2      197.05      261.93     32.20 o 
   6  26   2      127.59       90.82     29.43 o 
  -5  27   2      112.10       91.13     21.10 o 
  -3  27   2     1179.21      998.46     53.65 o 
  -1  27   2      246.46      188.60     29.48 o 
   1  27   2        0.50      -11.20     23.03 o 
   3  27   2      561.29      599.46     97.29 o 
  -2  28   2        0.84        6.73     25.79 o 
   0  28   2     1125.50     1299.52     63.69 o 
   2  28   2       93.09      130.13     36.30 o 
 -15   1   3      218.73      243.43     35.53 o 
 -13   1   3       73.44       56.45     28.90 o 
 -11   1   3       17.46       46.58     33.95 o 
  -9   1   3      536.64      641.14     31.79 o 
  -7   1   3      313.06      367.46     20.13 o 
  -5   1   3       51.19       66.49      9.43 o 
  -3   1   3      221.19      220.65     10.52 o 
  -1   1   3      329.41      421.24     10.26 o 
   1   1   3     6208.26     6974.46     67.12 o 
   3   1   3     4824.43     5178.04     85.90 o 
   5   1   3     3128.35     3571.40     67.96 o 
   7   1   3     1365.09     1319.54     38.22 o 
   9   1   3      294.16      303.41     24.52 o 
  11   1   3       73.66       43.04     35.60 o 
  13   1   3      498.48      563.67     41.12 o 
 -16   2   3      352.89      431.23     37.95 o 
 -14   2   3      381.02      438.64     35.28 o 
 -12   2   3      680.04      620.99     85.44 o 
 -10   2   3       52.62       34.76     20.36 o 
  -8   2   3      180.59      162.15     18.43 o 
  -6   2   3     4551.59     5224.69     93.32 o 
  -4   2   3       48.68       42.69      8.61 o 
  -2   2   3      107.19      150.84      7.85 o 
   0   2   3     7201.46     7436.48     83.34 o 
   2   2   3     4159.02     4035.43     94.16 o 
   4   2   3        3.73       -7.38      8.23 o 
   6   2   3     2985.93     3266.00     60.94 o 
   8   2   3     2885.38     2871.78     60.85 o 
  10   2   3      123.51      144.37     37.21 o 
  12   2   3       94.87       82.42     30.71 o 
  14   2   3      391.69      394.92     30.62 o 
 -15   3   3      316.28      293.49     29.67 o 
 -13   3   3       57.81       51.50     27.67 o 
 -11   3   3     1013.84      956.87     79.81 o 
  -9   3   3     1133.60     1103.15     53.05 o 
  -7   3   3       14.28       35.11     12.52 o 
  -5   3   3     7962.52     8564.30    197.09 o 
  -3   3   3    17574.40    19042.91    249.13 o 
  -1   3   3     2706.24     2602.59     33.36 o 
   1   3   3     5191.07     5117.79     52.77 o 
   3   3   3     4362.20     4596.69     67.77 o 
   5   3   3     4956.54     5207.19     78.91 o 
   7   3   3     2455.82     2551.04     54.47 o 
   9   3   3        9.24        8.23     30.33 o 
  11   3   3      515.65      586.23     45.84 o 
  13   3   3        6.07      -21.48     24.02 o 
 -16   4   3      122.99       52.42     40.09 o 
 -14   4   3      103.83      103.07     29.77 o 
 -12   4   3     1186.93     1231.63     57.23 o 
 -10   4   3     2253.60     2155.51     76.35 o 
  -8   4   3      505.47      552.70     24.54 o 
  -6   4   3       65.11       94.00     12.82 o 
  -4   4   3    14638.33    15665.09    212.54 o 
  -2   4   3      954.65     1041.77     18.35 o 
   0   4   3    15518.30    15695.28    169.07 o 
   2   4   3     7518.55     7378.84     86.83 o 
   4   4   3       43.13       24.89     10.26 o 
   6   4   3      229.45      281.74     18.14 o 
   8   4   3    11061.17    10297.78    196.78 o 
  10   4   3      262.70      275.05     28.88 o 
  12   4   3        0.78        6.03     24.89 o 
  14   4   3      808.89      785.72     79.42 o 
 -15   5   3      180.58      189.24     26.47 o 
 -13   5   3       24.63       11.51     29.36 o 
 -11   5   3      452.17      413.97     36.79 o 
  -9   5   3     1792.68     1867.38     59.20 o 
  -7   5   3      154.73      159.74     15.81 o 
  -5   5   3      687.19      706.83     22.14 o 
  -3   5   3      591.89      511.85     18.15 o 
  -1   5   3     5690.91     5315.54     76.31 o 
   1   5   3     1637.07     1834.97     31.31 o 
   3   5   3     6168.44     6587.63     93.31 o 
   5   5   3     3682.42     3796.98     62.57 o 
   7   5   3       57.44       58.53     16.58 o 
   9   5   3       81.35       34.97     26.50 o 
  11   5   3     5190.86     4955.72     89.88 o 
  13   5   3       10.33       36.17     23.64 o 
 -14   6   3       94.40      126.43     28.38 o 
 -12   6   3      505.41      492.90     42.85 o 
 -10   6   3      346.68      361.67     44.73 o 
  -8   6   3      929.10      932.87     33.90 o 
  -6   6   3     4903.57     5231.74     79.62 o 
  -4   6   3      794.14      753.87     21.59 o 
  -2   6   3      208.74      280.66     11.28 o 
   0   6   3       20.15       19.20      7.33 o 
   2   6   3     5517.80     5611.22     69.27 o 
   4   6   3     3636.06     3653.72     59.13 o 
   6   6   3     2568.86     2750.47     52.27 o 
   8   6   3    10375.40     9377.85    133.56 o 
  10   6   3     1284.72     1124.59     41.92 o 
  12   6   3      420.16      439.58     38.15 o 
  14   6   3      315.17      286.35     40.18 o 
 -15   7   3        8.99       41.62     22.94 o 
 -13   7   3       70.17       89.50     30.76 o 
 -11   7   3     2406.51     2624.54    112.95 o 
  -9   7   3       85.93       85.22     18.69 o 
  -7   7   3        5.09       20.04     13.87 o 
  -5   7   3     6775.51     6893.36     98.45 o 
  -3   7   3     1951.76     1947.50     36.97 o 
  -1   7   3     1852.71     2137.72     36.58 o 
   1   7   3      225.13      250.00     10.87 o 
   3   7   3     5441.77     5926.23     86.12 o 
   5   7   3      359.29      350.77     19.32 o 
   7   7   3     1761.43     1699.17     42.63 o 
   9   7   3      565.91      608.89     37.40 o 
  11   7   3     1037.96     1011.03     39.95 o 
  13   7   3      792.61      766.78     63.76 o 
 -14   8   3     1669.18     1721.80     74.69 o 
 -12   8   3      688.47      812.55     75.57 o 
 -10   8   3      775.15      846.26     54.86 o 
  -8   8   3        2.85       -2.49     17.04 o 
  -6   8   3      184.77      212.79     16.82 o 
  -4   8   3     5852.43     6285.61     83.99 o 
  -2   8   3      139.72      170.41     12.65 o 
   0   8   3      555.17      664.92     18.66 o 
   2   8   3     4275.91     4104.60     54.62 o 
   4   8   3     1327.99     1261.72     33.27 o 
   6   8   3       36.58       14.40     15.32 o 
   8   8   3       87.36       55.47     19.20 o 
  10   8   3       94.36       92.83     28.07 o 
  12   8   3       43.47       76.49     20.07 o 
  14   8   3      666.94      526.71     37.00 o 
 -15   9   3        4.87        8.04     21.90 o 
 -13   9   3       22.39       15.78     23.82 o 
 -11   9   3      893.68      894.93     78.27 o 
  -9   9   3     3719.69     3619.21     94.62 o 
  -7   9   3      534.22      605.44     28.42 o 
  -5   9   3       33.16       33.22     12.18 o 
  -3   9   3       65.71       88.85     10.06 o 
  -1   9   3      547.58      613.57     18.56 o 
   1   9   3      990.13     1241.35     26.17 o 
   3   9   3      649.19      702.51     22.54 o 
   5   9   3     6259.09     6358.75    114.44 o 
   7   9   3     2694.98     2559.39     53.67 o 
   9   9   3      906.07      940.57     42.15 o 
  11   9   3      109.16      112.22     23.08 o 
  13   9   3      797.34      778.31     46.25 o 
 -14  10   3        3.39       20.30     31.88 o 
 -12  10   3      224.44      240.18     35.99 o 
 -10  10   3      951.43      927.60     44.67 o 
  -8  10   3       16.64       12.83     18.72 o 
  -6  10   3      254.33      193.77     18.10 o 
  -4  10   3        4.61        6.66     11.31 o 
  -2  10   3     6088.41     6633.94    105.03 o 
   0  10   3     9876.33    10759.91    148.49 o 
   2  10   3      635.11      718.06     24.74 o 
   4  10   3        7.76        8.34     13.56 o 
   6  10   3        3.15       -2.45     17.71 o 
   8  10   3      674.27      788.43     43.12 o 
  10  10   3      226.86      268.95     29.12 o 
  12  10   3      786.06      696.92     35.71 o 
 -13  11   3        8.80        5.92     22.55 o 
 -11  11   3       29.16       11.27     25.72 o 
  -9  11   3     4079.23     4180.84     98.91 o 
  -7  11   3     1718.19     1886.05     54.05 o 
  -5  11   3       41.46       37.37     14.98 o 
  -3  11   3     2495.44     2299.27     40.79 o 
  -1  11   3       53.94       28.99     11.00 o 
   1  11   3     9032.43     9683.84    122.63 o 
   3  11   3      910.33      860.55     28.65 o 
   5  11   3       72.44       63.71     18.08 o 
   7  11   3       11.59       35.88     21.05 o 
   9  11   3      854.78      858.34     58.34 o 
  11  11   3       67.36       47.73     28.19 o 
  13  11   3      992.79      875.90     33.49 o 
 -14  12   3       63.31       14.70     20.69 o 
 -12  12   3      375.48      432.50     32.41 o 
 -10  12   3      696.50      902.58     48.44 o 
  -8  12   3       65.00       28.92     28.33 o 
  -6  12   3     4574.56     4342.22     95.79 o 
  -4  12   3     1282.88     1237.50     35.16 o 
  -2  12   3     1852.48     1901.88     38.98 o 
   0  12   3     5926.40     5603.25     78.15 o 
   2  12   3      431.11      457.69     22.70 o 
   4  12   3      165.39      231.48     30.74 o 
   6  12   3     2905.50     2727.13     80.65 o 
   8  12   3       26.35       31.18     26.07 o 
  10  12   3      115.32      146.35     29.40 o 
  12  12   3      151.72      151.38     24.42 o 
 -13  13   3     1676.56     1605.01     78.41 o 
 -11  13   3     1105.33     1188.94    133.72 o 
  -9  13   3      157.50      158.65     30.14 o 
  -7  13   3      763.37      722.50     30.27 o 
  -5  13   3        3.29        2.80     19.59 o 
  -3  13   3     1956.95     1832.55     48.30 o 
  -1  13   3     1347.66     1333.09     31.18 o 
   1  13   3     1358.93     1320.53     37.88 o 
   3  13   3     2674.31     2601.05     60.53 o 
   5  13   3      506.42      480.21     29.59 o 
   7  13   3       28.68      -10.93     29.65 o 
   9  13   3        6.70       34.50     27.06 o 
  11  13   3       58.75       96.48     21.62 o 
  13  13   3     3318.43     3113.21    205.28 o 
 -14  14   3       63.29       48.49     31.12 o 
 -12  14   3     2729.44     2705.08    121.01 o 
 -10  14   3      878.34     1108.46     71.25 o 
  -8  14   3       65.68      104.42     33.16 o 
  -6  14   3     1976.75     1724.74     44.92 o 
  -4  14   3      110.49      125.88     21.08 o 
  -2  14   3       30.13      -15.46     15.46 o 
   0  14   3     1065.90      901.39     30.22 o 
   2  14   3     1341.25     1276.12     42.71 o 
   4  14   3     3370.56     3033.19     78.20 o 
   6  14   3    12118.22    11714.93    383.86 o 
   8  14   3       16.28      -20.13     27.06 o 
  10  14   3      450.14      484.41     38.49 o 
  12  14   3      181.88      195.43     23.08 o 
 -13  15   3       19.40        7.61     19.26 o 
 -11  15   3       73.77       54.14     27.18 o 
  -9  15   3     3787.42     3846.12    203.05 o 
  -7  15   3       12.14       62.79     29.11 o 
  -5  15   3      147.47      131.79     22.37 o 
  -3  15   3     2060.23     1946.00     59.15 o 
  -1  15   3      879.51      947.71     47.16 o 
   1  15   3     3953.44     4159.74    140.17 o 
   3  15   3     5632.35     5364.21     95.41 o 
   5  15   3      728.36      706.42     43.15 o 
   7  15   3     1429.43     1376.51    120.90 o 
   9  15   3      989.87      966.89    104.25 o 
  11  15   3        1.65        6.16     16.27 o 
 -12  16   3      756.38      714.95     34.38 o 
 -10  16   3      163.73      153.78     29.31 o 
  -8  16   3     1675.99     1603.08     97.73 o 
  -6  16   3      123.74       49.08     27.65 o 
  -4  16   3      460.19      388.55     24.82 o 
  -2  16   3     1125.98     1040.69     61.85 o 
   0  16   3     5885.02     5630.98    193.30 o 
   2  16   3     1663.71     1649.96     43.90 o 
   4  16   3      163.92      111.62     32.31 o 
   6  16   3     6721.54     6588.48    159.17 o 
   8  16   3       77.23      101.69     28.91 o 
  10  16   3     1164.43     1156.49     46.14 o 
  12  16   3      886.57      767.36     37.80 o 
 -11  17   3      277.01      322.75     35.52 o 
  -9  17   3      243.63      274.88     31.98 o 
  -7  17   3     1113.96     1041.45    115.52 o 
  -5  17   3      659.82      625.92     61.81 o 
  -3  17   3       64.22       37.28     23.99 o 
  -1  17   3      431.59      386.47     24.61 o 
   1  17   3      228.61      196.26     22.68 o 
   3  17   3     1001.75     1037.01     66.19 o 
   5  17   3      556.74      482.67     41.95 o 
   7  17   3      232.30      258.61     34.38 o 
   9  17   3      208.09      227.47     28.35 o 
  11  17   3      442.96      431.58     37.47 o 
 -12  18   3      340.30      368.27     43.95 o 
 -10  18   3       16.93       13.14     21.86 o 
  -8  18   3      443.47      497.35     52.05 o 
  -6  18   3      485.22      513.90     56.33 o 
  -4  18   3    10666.16    10669.21    242.99 o 
  -2  18   3      244.90      215.52     34.20 o 
   0  18   3      307.53      294.56     38.19 o 
   2  18   3      567.09      571.02     49.39 o 
   4  18   3        6.43      -13.45     27.34 o 
   6  18   3       94.47      122.12     26.05 o 
   8  18   3      696.24      895.18     60.52 o 
  10  18   3      252.54      267.19     24.20 o 
 -11  19   3       44.55       63.77     27.00 o 
  -9  19   3        3.48       13.30     25.60 o 
  -7  19   3     2865.66     2694.20    195.77 o 
  -5  19   3     4706.47     4642.29    182.11 o 
  -3  19   3      393.53      415.72     38.68 o 
  -1  19   3      271.68      302.64     48.87 o 
   1  19   3      555.64      535.13     39.27 o 
   3  19   3      286.47      294.34     35.76 o 
   5  19   3     1559.53     1813.45     59.60 o 
   7  19   3      105.14      167.85     31.11 o 
   9  19   3      202.63      194.64     23.88 o 
 -10  20   3     1324.55     1255.01     74.72 o 
  -8  20   3      275.72      277.28     33.12 o 
  -6  20   3      164.12      167.14     30.15 o 
  -4  20   3     1438.70     1565.42     53.77 o 
  -2  20   3     7601.86     7709.22    274.13 o 
   0  20   3      843.70      818.53     47.47 o 
   2  20   3      237.07      295.72     37.71 o 
   4  20   3      361.21      327.76     34.35 o 
   6  20   3      427.08      393.05     28.50 o 
   8  20   3     2170.60     2092.69    115.23 o 
  10  20   3      164.32      135.32     19.91 o 
  -9  21   3       99.02      115.35     27.19 o 
  -7  21   3      670.18      689.15     55.29 o 
  -5  21   3      565.18      600.52     35.74 o 
  -3  21   3      388.23      426.53     35.29 o 
  -1  21   3      115.73      103.57     41.39 o 
   1  21   3     1946.01     1769.25     95.96 o 
   3  21   3        4.04       -3.05     30.70 o 
   5  21   3     1245.91     1194.94     52.97 o 
   7  21   3      124.71      145.57     20.77 o 
   9  21   3      771.61      755.86     83.81 o 
 -10  22   3      666.65      703.65     48.07 o 
  -8  22   3       80.78       63.51     23.03 o 
  -6  22   3      210.11      230.72     27.02 o 
  -4  22   3      776.15      854.14     46.19 o 
  -2  22   3      380.42      360.99     36.41 o 
   0  22   3      629.64      659.80     48.27 o 
   2  22   3     2669.58     2787.78    141.39 o 
   4  22   3        3.10       29.92     24.50 o 
   6  22   3      192.21      167.73     25.56 o 
   8  22   3     2057.02     2135.40    269.95 o 
  -9  23   3       28.41       22.58     18.96 o 
  -7  23   3      341.07      400.93     27.95 o 
  -5  23   3      752.26      776.98     38.21 o 
  -3  23   3       86.05       73.53     24.96 o 
  -1  23   3       20.64        0.76     30.26 o 
   1  23   3      864.48      720.50     95.89 o 
   3  23   3        1.05      -20.64     25.67 o 
   5  23   3     2496.28     2585.85     73.17 o 
   7  23   3        2.16        2.81     19.03 o 
  -8  24   3       10.46       19.49     18.79 o 
  -6  24   3       21.28       44.91     20.33 o 
  -4  24   3     1580.47     1717.70     51.65 o 
  -2  24   3       59.66       50.54     26.28 o 
   0  24   3      265.17      289.09     36.88 o 
   2  24   3     2284.32     2288.51    157.88 o 
   4  24   3      218.22      172.36     30.90 o 
   6  24   3       36.41       53.78     19.93 o 
  -7  25   3        2.32        5.47     20.37 o 
  -5  25   3      220.64      259.54     24.91 o 
  -3  25   3        0.17       -4.92     20.49 o 
  -1  25   3      871.65      840.40     63.04 o 
   1  25   3      523.18      543.73     94.04 o 
   3  25   3        1.91        4.04     25.63 o 
   5  25   3      199.99      229.47     33.72 o 
  -6  26   3      216.69      203.79     37.00 o 
  -4  26   3      181.53      159.42     23.66 o 
  -2  26   3       31.44       59.26     22.04 o 
   0  26   3       19.32       42.96     26.40 o 
   2  26   3      304.56      438.99    109.32 o 
   4  26   3        0.46      -11.90     20.09 o 
  -3  27   3       71.76       54.46     23.50 o 
  -1  27   3      115.69      124.44     24.94 o 
   1  27   3      329.20      252.95     74.50 o 
   3  27   3      465.03      550.37     43.06 o 
 -14   0   4      169.34      175.05     52.00 o 
 -12   0   4      438.49      536.44     92.59 o 
 -10   0   4       24.11       90.90     43.19 o 
  -8   0   4      576.90      533.03     40.72 o 
  -6   0   4   103657.34   115616.20   3204.02 o 
  -4   0   4     2267.49     2357.64     58.36 o 
  -2   0   4     6633.73     6616.34    119.75 o 
   0   0   4     1886.58     1930.34     38.08 o 
   2   0   4     4976.72     5119.95    141.25 o 
   4   0   4      467.80      367.78     30.91 o 
   6   0   4     8112.07     8333.79    201.55 o 
   8   0   4       22.91       54.28     26.02 o 
  10   0   4     8062.81     8073.23    221.32 o 
  12   0   4       26.03       65.08     50.88 o 
  14   0   4      179.06      189.82     33.58 o 
 -15   1   4       10.65       39.21     24.34 o 
 -13   1   4      568.87      662.42     52.23 o 
 -11   1   4       13.87        6.62     29.61 o 
  -9   1   4     6267.97     6787.17    125.26 o 
  -7   1   4      343.46      321.93     20.42 o 
  -5   1   4     1490.48     1591.53     42.67 o 
  -3   1   4     9347.01     9560.90    119.37 o 
  -1   1   4      153.41      196.78      8.76 o 
   1   1   4    24521.17    25805.92    253.04 o 
   3   1   4     2772.33     3438.77     60.23 o 
   5   1   4     1106.09     1121.84     32.72 o 
   7   1   4     9479.58     9336.79    175.93 o 
   9   1   4     1595.01     1574.02     76.52 o 
  11   1   4     2048.05     1883.71     60.50 o 
  13   1   4     1729.58     1725.26     56.49 o 
 -14   2   4      290.37      334.34     34.68 o 
 -12   2   4     1445.76     1413.67     97.20 o 
 -10   2   4        0.69       -9.79     28.27 o 
  -8   2   4     2355.97     2705.51     68.59 o 
  -6   2   4    31273.94    33742.57    452.20 o 
  -4   2   4      665.71      744.55     20.14 o 
  -2   2   4     2463.38     2612.94     35.72 o 
   0   2   4       17.78       23.71      7.22 o 
   2   2   4       12.83        3.77      7.42 o 
   4   2   4     2598.03     2756.20     53.02 o 
   6   2   4     1960.95     1929.99     46.98 o 
   8   2   4     1388.46     1310.88     62.61 o 
  10   2   4     3268.43     3046.55     79.88 o 
  12   2   4      225.47      267.83     31.46 o 
  14   2   4      161.68      158.85     21.51 o 
 -15   3   4       66.75        5.92     19.54 o 
 -13   3   4     1424.99     1556.70     75.67 o 
 -11   3   4     1305.86     1286.30     77.44 o 
  -9   3   4      115.84       92.27     20.79 o 
  -7   3   4     2005.91     2226.79     61.66 o 
  -5   3   4      535.54      602.28     21.57 o 
  -3   3   4     5527.61     5282.57    105.12 o 
  -1   3   4       86.45      122.69      8.92 o 
   1   3   4       65.80       68.57      7.26 o 
   3   3   4     2765.25     2691.90     53.78 o 
   5   3   4     2000.71     2215.61     48.93 o 
   7   3   4     1168.30     1171.75     42.53 o 
   9   3   4       32.66       35.94     27.86 o 
  11   3   4      992.62     1024.37     61.91 o 
  13   3   4     1280.13     1387.28     50.30 o 
 -14   4   4      156.34      152.32     27.37 o 
 -12   4   4      654.79      710.10     45.02 o 
 -10   4   4      774.61      774.33     64.47 o 
  -8   4   4      230.14      222.75     22.95 o 
  -6   4   4     1313.99     1277.68     33.15 o 
  -4   4   4      991.91     1186.01     28.17 o 
  -2   4   4       43.99       38.65      8.05 o 
   0   4   4    19348.17    19950.22    211.23 o 
   2   4   4     7292.57     8429.98    106.57 o 
   4   4   4     2893.97     2910.57     51.82 o 
   6   4   4      906.64     1002.74     35.41 o 
   8   4   4        1.47       17.48     23.66 o 
  10   4   4     1959.67     1783.41     61.00 o 
  12   4   4      178.49      191.70     26.14 o 
  14   4   4      413.83      333.42     45.41 o 
 -15   5   4       76.84       56.85     21.43 o 
 -13   5   4       66.98       78.75     30.61 o 
 -11   5   4     1267.19     1205.06     51.57 o 
  -9   5   4      436.69      400.86     22.94 o 
  -7   5   4     2753.48     2946.40     57.83 o 
  -5   5   4       71.66       56.16     12.86 o 
  -3   5   4      597.15      645.98     18.91 o 
  -1   5   4    15148.19    15859.34    201.64 o 
   1   5   4     2120.56     2213.18     38.41 o 
   3   5   4      479.44      511.85     20.55 o 
   5   5   4      864.47     1020.97     31.09 o 
   7   5   4     6725.72     6596.83     92.74 o 
   9   5   4     2426.53     2363.11     57.69 o 
  11   5   4     1169.11     1146.58     48.05 o 
  13   5   4      186.70      194.46     27.31 o 
 -14   6   4     1928.68     2020.57    100.83 o 
 -12   6   4        2.55        7.34     27.72 o 
 -10   6   4        4.40       29.63     29.08 o 
  -8   6   4      137.76      135.86     21.45 o 
  -6   6   4        3.92        5.35     13.71 o 
  -4   6   4     1584.04     1515.08     32.62 o 
  -2   6   4       13.73        9.34      8.75 o 
   0   6   4      412.68      383.64     21.43 o 
   2   6   4     5178.45     5772.22     78.29 o 
   4   6   4      556.53      647.35     24.40 o 
   6   6   4     1230.33     1275.45     40.66 o 
   8   6   4        7.51       26.11     23.96 o 
  10   6   4        6.84       29.97     20.80 o 
  12   6   4      134.62      125.03     22.87 o 
 -15   7   4       16.47       23.05     19.20 o 
 -13   7   4        8.21      -18.93     27.47 o 
 -11   7   4     1688.30     1797.83     60.79 o 
  -9   7   4      453.60      364.43     30.32 o 
  -7   7   4     1433.93     1400.24     38.62 o 
  -5   7   4     4880.18     5046.55     78.38 o 
  -3   7   4       71.39       45.92     13.09 o 
  -1   7   4     3744.87     3972.18     61.15 o 
   1   7   4     2526.14     2666.58     58.37 o 
   3   7   4      390.91      439.64     20.75 o 
   5   7   4     6482.35     6673.05    103.26 o 
   7   7   4      559.59      453.42     23.00 o 
   9   7   4      872.21      935.19     37.49 o 
  11   7   4      885.07      881.09     42.83 o 
  13   7   4      176.94      122.68     22.97 o 
 -14   8   4     1923.18     2156.05    107.46 o 
 -12   8   4       80.32       82.28     30.57 o 
 -10   8   4     2067.45     2000.27     60.02 o 
  -8   8   4      391.61      323.21     22.37 o 
  -6   8   4      524.76      523.81     29.11 o 
  -4   8   4     2510.80     2464.27     49.24 o 
  -2   8   4     9460.04    10187.02    215.37 o 
   0   8   4     3260.91     3571.29     53.07 o 
   2   8   4     9118.64     9103.55    143.85 o 
   4   8   4      637.63      689.68     28.67 o 
   6   8   4      940.90      958.97     52.39 o 
   8   8   4     2699.25     2468.97     81.75 o 
  10   8   4      756.82      798.41     36.81 o 
  12   8   4     3334.03     3335.81     97.13 o 
 -15   9   4      638.52      602.05     40.67 o 
 -13   9   4      397.24      439.59     35.96 o 
 -11   9   4     3783.00     4028.80     97.58 o 
  -9   9   4        1.84       18.49     31.42 o 
  -7   9   4      828.64      772.81     40.96 o 
  -5   9   4        5.14       -2.34     16.06 o 
  -3   9   4     2116.51     2260.70     47.26 o 
  -1   9   4    22392.73    24683.44    348.52 o 
   1   9   4     2173.00     2201.38     41.89 o 
   3   9   4      671.88      791.70     32.15 o 
   5   9   4     6246.34     6223.22    106.92 o 
   7   9   4    11343.83    11394.03    352.58 o 
   9   9   4     1190.25     1254.11     42.52 o 
  11   9   4     2692.73     2803.15     95.71 o 
  13   9   4       86.77       45.97     41.77 o 
 -14  10   4      132.79      127.79     23.82 o 
 -12  10   4     1034.99     1253.35     63.34 o 
 -10  10   4     6391.77     7192.69    215.08 o 
  -8  10   4      816.02      717.21     43.78 o 
  -6  10   4     1089.17     1128.44     41.29 o 
  -4  10   4      421.27      348.45     23.77 o 
  -2  10   4     1890.74     2109.40     46.41 o 
   0  10   4     1616.80     1743.00     34.97 o 
   2  10   4    15653.07    16132.16    336.08 o 
   4  10   4     4486.98     4497.04     89.68 o 
   6  10   4      102.87      102.35     20.07 o 
   8  10   4     2048.86     2014.65     70.60 o 
  10  10   4        2.26       24.26     22.72 o 
  12  10   4      100.32       85.87     20.11 o 
 -13  11   4      907.81      915.00     55.71 o 
 -11  11   4      153.90      163.88     36.46 o 
  -9  11   4     1225.95     1344.62     90.10 o 
  -7  11   4     1343.24     1367.42     54.46 o 
  -5  11   4       78.07       79.32     20.48 o 
  -3  11   4     2406.11     2650.68     55.45 o 
  -1  11   4    10748.01    11897.51    246.08 o 
   1  11   4      156.66      139.14     16.14 o 
   3  11   4       58.99       71.11     19.20 o 
   5  11   4     9890.61     9976.59    129.85 o 
   7  11   4     2441.43     2225.13     71.86 o 
   9  11   4      224.31      282.16     29.92 o 
  11  11   4      670.82      627.49     49.56 o 
 -14  12   4      729.94      713.16     46.53 o 
 -12  12   4      859.86      852.14     41.24 o 
 -10  12   4       18.06       49.03     33.08 o 
  -8  12   4      783.36      766.50     50.07 o 
  -6  12   4     1017.83      925.18     33.13 o 
  -4  12   4     1278.96     1184.30     38.60 o 
  -2  12   4      756.54      772.57     26.17 o 
   0  12   4     2333.28     2737.53     49.14 o 
   2  12   4      155.26      149.52     19.89 o 
   4  12   4       49.94      127.82     30.21 o 
   6  12   4     9313.33     9739.75    348.88 o 
   8  12   4      654.18      643.29     38.58 o 
  10  12   4       73.18       89.18     22.89 o 
  12  12   4      124.82      120.59     17.89 o 
 -13  13   4        1.78        1.95     18.54 o 
 -11  13   4      468.86      531.24     55.23 o 
  -9  13   4     1029.23      968.14     86.48 o 
  -7  13   4      157.43      141.41     32.02 o 
  -5  13   4     1580.76     1533.03     40.92 o 
  -3  13   4       20.29       45.98     17.70 o 
  -1  13   4       49.98       58.18     16.41 o 
   1  13   4        4.16       28.84     17.68 o 
   3  13   4     1424.42     1530.91     57.49 o 
   5  13   4      459.00      444.98     42.87 o 
   7  13   4        4.07        7.70     30.34 o 
   9  13   4      377.89      357.68     31.65 o 
  11  13   4      293.19      291.12     31.89 o 
 -12  14   4      240.57      267.44     26.72 o 
 -10  14   4      237.92      235.31     36.82 o 
  -8  14   4      149.42      157.61     30.96 o 
  -6  14   4        0.76       -5.52     28.10 o 
  -4  14   4      100.73       74.34     21.42 o 
  -2  14   4       36.21       10.03     18.49 o 
   0  14   4        2.91       -2.63     17.95 o 
   2  14   4      792.55      825.29     33.82 o 
   4  14   4      284.12      305.44     34.65 o 
   6  14   4      397.28      433.63     43.05 o 
   8  14   4      173.90      160.88     30.16 o 
  10  14   4     1414.23     1514.30     58.53 o 
  12  14   4      122.64      101.92     20.20 o 
 -13  15   4       96.54       63.69     22.75 o 
 -11  15   4       23.01        3.89     26.09 o 
  -9  15   4     1398.06     1401.15     94.09 o 
  -7  15   4      713.35      730.07     52.54 o 
  -5  15   4      246.02      250.34     31.48 o 
  -3  15   4      110.10       90.27     19.78 o 
  -1  15   4      695.11      694.01     25.97 o 
   1  15   4     1113.35     1006.00     41.12 o 
   3  15   4      278.44      202.08     31.56 o 
   5  15   4     1566.88     1647.46     66.45 o 
   7  15   4     1640.88     1806.41     72.11 o 
   9  15   4      204.77      228.83     36.52 o 
  11  15   4      132.09      188.01     29.46 o 
 -12  16   4      634.32      635.12     37.83 o 
 -10  16   4        7.53        0.79     27.89 o 
  -8  16   4      190.37      182.81     29.94 o 
  -6  16   4     5071.94     5298.17    228.49 o 
  -4  16   4      589.85      595.52     42.33 o 
  -2  16   4      169.88      149.08     28.42 o 
   0  16   4     4300.19     4252.63    183.60 o 
   2  16   4      475.63      426.66     36.19 o 
   4  16   4       93.97      179.78     30.67 o 
   6  16   4      490.74      557.35     44.59 o 
   8  16   4      674.12      680.45     38.03 o 
  10  16   4      259.67      327.94     25.03 o 
 -11  17   4      690.19      640.55     51.18 o 
  -9  17   4      226.40      240.14     28.46 o 
  -7  17   4       48.61       10.67     25.40 o 
  -5  17   4     3570.72     3631.26    152.09 o 
  -3  17   4     2337.49     2271.28    129.14 o 
  -1  17   4     5636.30     5839.39    127.16 o 
   1  17   4        1.12       27.41     30.62 o 
   3  17   4        3.22        6.68     27.43 o 
   5  17   4      311.44      415.41     38.42 o 
   7  17   4     1092.45     1181.66     58.63 o 
   9  17   4        0.07       -6.51     19.31 o 
 -12  18   4      239.26      277.79     44.01 o 
 -10  18   4       98.01       98.14     23.48 o 
  -8  18   4     2763.60     2823.11    111.35 o 
  -6  18   4     4689.93     4914.36    190.60 o 
  -4  18   4     2766.34     2832.35    101.79 o 
  -2  18   4       26.57        5.86     32.24 o 
   0  18   4      452.70      444.42     45.03 o 
   2  18   4     1190.03     1178.23     48.03 o 
   4  18   4       21.97       12.25     26.55 o 
   6  18   4      261.13      295.11     30.25 o 
   8  18   4     1138.49     1334.09     65.67 o 
  10  18   4       65.50       50.22     15.91 o 
 -11  19   4      472.10      463.39     35.50 o 
  -9  19   4      706.31      638.35     55.47 o 
  -7  19   4      548.50      554.59     37.30 o 
  -5  19   4        9.42       14.93     25.60 o 
  -3  19   4      580.04      540.28     51.69 o 
  -1  19   4     1963.13     2072.15     97.70 o 
   1  19   4      180.93       95.31     32.38 o 
   3  19   4      675.29      512.53     36.60 o 
   5  19   4      226.32      238.89     29.50 o 
   7  19   4      504.30      575.26     34.43 o 
   9  19   4        0.56       -6.97     16.05 o 
 -10  20   4       32.21       36.67     20.67 o 
  -8  20   4     1123.82     1089.75     82.62 o 
  -6  20   4     1877.43     1920.73     53.98 o 
  -4  20   4     3833.77     3885.75     82.30 o 
  -2  20   4      268.11      272.83     36.55 o 
   0  20   4      993.96     1088.09     52.22 o 
   2  20   4       30.16       64.86     28.48 o 
   4  20   4      165.93      143.32     27.52 o 
   6  20   4       29.36       33.64     20.27 o 
   8  20   4      758.46      742.32     33.39 o 
  -9  21   4      289.18      262.12     26.41 o 
  -7  21   4     1193.38     1231.39     54.62 o 
  -5  21   4       97.03       92.90     24.58 o 
  -3  21   4       43.94       44.22     28.44 o 
  -1  21   4      480.28      481.19     44.17 o 
   1  21   4     1927.92     1820.50     60.43 o 
   3  21   4       77.07       42.72     28.33 o 
   5  21   4      371.10      410.47     29.97 o 
   7  21   4      202.52      228.77     23.21 o 
  -8  22   4      460.35      493.19     32.09 o 
  -6  22   4      279.05      310.52     33.14 o 
  -4  22   4      772.44      882.12     39.32 o 
  -2  22   4      355.28      402.91     36.18 o 
   0  22   4        8.06        6.91     25.34 o 
   2  22   4      100.88      108.19     25.79 o 
   4  22   4       19.39       10.02     24.11 o 
   6  22   4       55.65       38.89     17.47 o 
  -7  23   4      102.11       97.89     23.45 o 
  -5  23   4      718.20      648.09     32.04 o 
  -3  23   4      561.48      613.76     39.57 o 
  -1  23   4      404.50      410.44     37.24 o 
   1  23   4      106.27      145.33     27.68 o 
   3  23   4      240.97      184.84     34.69 o 
   5  23   4      132.04      115.95     22.36 o 
   7  23   4      174.62      147.73     37.00 o 
  -6  24   4      216.90      215.06     20.85 o 
  -4  24   4      329.36      298.42     26.55 o 
  -2  24   4      130.07      144.20     25.25 o 
   0  24   4      420.37      441.79     48.30 o 
   2  24   4       92.18      129.00     30.96 o 
   4  24   4      356.75      360.77     38.99 o 
  -5  25   4        9.69       -3.09     16.80 o 
  -3  25   4      158.85      159.48     22.92 o 
  -1  25   4      601.22      740.71     41.28 o 
   1  25   4      297.98      326.56     51.02 o 
   3  25   4       90.40       75.98     31.88 o 
  -4  26   4        5.06       21.30     21.55 o 
  -2  26   4        9.97       20.65     18.79 o 
   0  26   4      274.72      230.29     50.97 o 
   2  26   4      132.59      106.45     22.93 o 
  -1  27   4       85.88       39.01     22.83 o 
 -15   1   5      115.63       89.61     23.39 o 
 -13   1   5      151.33      146.17     30.58 o 
 -11   1   5        1.50       56.22     28.62 o 
  -9   1   5     1185.72     1267.92     51.28 o 
  -7   1   5       24.82       -2.32     18.79 o 
  -5   1   5     2362.45     2497.28     50.44 o 
  -3   1   5     2175.01     2223.77     48.26 o 
  -1   1   5     1675.06     1644.19     33.26 o 
   1   1   5      180.88      171.74     12.94 o 
   3   1   5     1930.50     2058.62     45.71 o 
   5   1   5      237.60      262.29     24.12 o 
   7   1   5      348.66      287.17     36.70 o 
   9   1   5      147.61      132.56     29.04 o 
  11   1   5      134.74      116.39     29.36 o 
  13   1   5        7.74      -18.05     18.05 o 
 -14   2   5        1.22        4.68     24.50 o 
 -12   2   5      438.98      407.19     34.80 o 
 -10   2   5       25.78       23.04     28.73 o 
  -8   2   5     1199.11     1184.46     55.51 o 
  -6   2   5      345.07      516.07     25.67 o 
  -4   2   5        9.19       23.18     12.74 o 
  -2   2   5     4720.67     4693.69     79.24 o 
   0   2   5     3113.07     3245.16     44.15 o 
   2   2   5      308.54      371.32     18.38 o 
   4   2   5     3372.15     3502.60     68.24 o 
   6   2   5      416.54      479.33     25.06 o 
   8   2   5        4.39      -14.92     25.71 o 
  10   2   5      487.35      498.76     35.35 o 
  12   2   5      729.10      800.92     36.70 o 
 -15   3   5      380.17      412.71     33.20 o 
 -13   3   5      893.55      843.55     86.18 o 
 -11   3   5      319.88      317.43     33.33 o 
  -9   3   5       17.60       20.19     28.40 o 
  -7   3   5     2271.55     2541.52     60.40 o 
  -5   3   5     3726.08     4061.63    100.50 o 
  -3   3   5     4677.10     4636.97     71.30 o 
  -1   3   5     1827.05     1689.09     33.73 o 
   1   3   5      685.98      717.66     25.19 o 
   3   3   5      160.09      192.28     17.94 o 
   5   3   5     6260.11     6814.32    114.76 o 
   7   3   5      195.91      235.99     30.92 o 
   9   3   5        2.03       -4.61     26.19 o 
  11   3   5       39.88       32.90     22.72 o 
  13   3   5      215.31      256.89     29.78 o 
 -14   4   5      497.27      588.72     48.25 o 
 -12   4   5      241.22      255.81     31.61 o 
 -10   4   5       22.54       37.90     28.54 o 
  -8   4   5      777.19      782.83     37.01 o 
  -6   4   5     2813.88     2960.72     61.28 o 
  -4   4   5     6404.42     6605.96    105.42 o 
  -2   4   5       27.34       25.22     10.68 o 
   0   4   5     6466.44     6705.15     88.15 o 
   2   4   5     6387.09     6535.07    135.96 o 
   4   4   5      701.92      703.02     30.00 o 
   6   4   5        8.84        3.86     17.13 o 
   8   4   5     3373.43     3349.62     77.27 o 
  10   4   5        6.11      -25.95     25.95 o 
  12   4   5      635.76      687.46     31.88 o 
 -15   5   5      307.25      305.60     38.03 o 
 -13   5   5      318.44      322.34     30.69 o 
 -11   5   5       80.33      117.56     30.64 o 
  -9   5   5      286.22      317.74     35.80 o 
  -7   5   5     2222.90     2258.81     54.95 o 
  -5   5   5      676.22      753.42     27.67 o 
  -3   5   5     2502.68     2568.97     50.88 o 
  -1   5   5     7257.01     7427.78    102.63 o 
   1   5   5     2537.37     2571.37     50.52 o 
   3   5   5     1920.21     2167.41     53.93 o 
   5   5   5    13997.00    13576.64    205.33 o 
   7   5   5        4.72      -14.77     24.95 o 
   9   5   5       51.68       35.80     28.36 o 
  11   5   5     1399.15     1296.46     44.60 o 
  13   5   5     1254.60     1270.38     46.43 o 
 -14   6   5      128.13      135.24     23.23 o 
 -12   6   5      406.34      421.72     33.71 o 
 -10   6   5       44.69       91.98     32.20 o 
  -8   6   5     1304.70     1230.28     33.70 o 
  -6   6   5      914.60      971.33     43.44 o 
  -4   6   5      344.54      428.85     32.29 o 
  -2   6   5     1113.29     1118.43     30.86 o 
   0   6   5     1872.76     1997.42     39.47 o 
   2   6   5     2914.75     2955.47     52.88 o 
   4   6   5      660.96      693.15     33.87 o 
   6   6   5        4.16        2.12     23.10 o 
   8   6   5     7176.34     7095.81    133.82 o 
  10   6   5      475.98      540.84     36.36 o 
  12   6   5       42.88       43.24     18.55 o 
 -15   7   5       18.51        0.00     37.28 o 
 -13   7   5       82.50       64.81     24.22 o 
 -11   7   5      377.23      380.47     38.72 o 
  -9   7   5      139.80      154.29     33.01 o 
  -7   7   5      670.89      625.65     27.36 o 
  -5   7   5        0.96        8.49     16.76 o 
  -3   7   5      505.39      489.15     25.47 o 
  -1   7   5     3152.44     3060.04     49.96 o 
   1   7   5       21.12       18.05     13.61 o 
   3   7   5      469.19      445.65     31.12 o 
   5   7   5     4195.09     4019.10     64.68 o 
   7   7   5     1129.49     1088.15     45.88 o 
   9   7   5      129.74      101.22     23.42 o 
  11   7   5      352.33      361.44     32.01 o 
 -14   8   5     1242.23     1309.68     46.52 o 
 -12   8   5      216.01      219.22     31.68 o 
 -10   8   5        6.01       28.80     30.47 o 
  -8   8   5      314.47      290.53     35.43 o 
  -6   8   5      142.01      117.23     24.41 o 
  -4   8   5      427.94      441.34     26.32 o 
  -2   8   5      258.62      204.98     17.11 o 
   0   8   5      127.12      134.53     16.03 o 
   2   8   5      634.03      677.50     29.07 o 
   4   8   5     8679.99     8561.37    150.53 o 
   6   8   5      135.31      113.09     31.41 o 
   8   8   5      101.35      152.13     26.61 o 
  10   8   5      229.08      222.24     23.42 o 
  12   8   5      825.00      771.81     40.63 o 
 -13   9   5      247.41      248.22     30.20 o 
 -11   9   5       23.46       21.07     28.96 o 
  -9   9   5       49.95       11.67     30.04 o 
  -7   9   5     1505.18     1454.99     62.22 o 
  -5   9   5     2381.75     2506.60     62.21 o 
  -3   9   5      801.24      766.74     31.88 o 
  -1   9   5      191.17      185.06     16.62 o 
   1   9   5      459.50      449.87     27.43 o 
   3   9   5       28.21       13.26     20.54 o 
   5   9   5      239.47      246.70     32.98 o 
   7   9   5      121.33       94.99     30.64 o 
   9   9   5      268.15      324.00     28.80 o 
  11   9   5      486.83      397.33     25.22 o 
 -14  10   5       48.88       49.42     20.10 o 
 -12  10   5     2212.74     2376.95     75.50 o 
 -10  10   5      706.79      828.51     50.87 o 
  -8  10   5        5.26      -20.82     28.05 o 
  -6  10   5      536.10      464.77     25.21 o 
  -4  10   5        3.48      -16.57     17.92 o 
  -2  10   5      383.08      466.07     24.02 o 
   0  10   5     1778.02     1761.42     41.51 o 
   2  10   5     2100.59     2004.92     55.19 o 
   4  10   5       25.59       47.57     18.43 o 
   6  10   5      340.78      305.10     33.66 o 
   8  10   5        7.61       26.73     23.83 o 
  10  10   5     2128.96     2087.36     59.01 o 
  12  10   5        8.50        4.49     31.96 o 
 -13  11   5       57.43       62.49     23.42 o 
 -11  11   5       59.14       55.92     27.53 o 
  -9  11   5     2843.45     2927.57     97.30 o 
  -7  11   5      224.05      203.77     33.18 o 
  -5  11   5      968.85      926.13     33.77 o 
  -3  11   5     4979.18     5138.65     96.33 o 
  -1  11   5      288.25      316.87     23.29 o 
   1  11   5      309.66      301.64     24.10 o 
   3  11   5      589.62      507.13     25.01 o 
   5  11   5     1290.30     1449.40     51.88 o 
   7  11   5       50.55       21.57     27.51 o 
   9  11   5     1429.05     1395.85     68.22 o 
  11  11   5        3.67       22.00     16.67 o 
 -12  12   5      401.81      515.20     60.01 o 
 -10  12   5      352.70      372.16     34.57 o 
  -8  12   5       37.86       39.65     31.58 o 
  -6  12   5     1106.80     1047.18     62.09 o 
  -4  12   5      665.89      611.20     25.97 o 
  -2  12   5     3963.67     4283.67    167.25 o 
   0  12   5     1502.53     1547.00     41.78 o 
   2  12   5       46.73       48.28     19.08 o 
   4  12   5       14.47       24.50     26.53 o 
   6  12   5      697.72      742.17     41.65 o 
   8  12   5      178.65      196.42     28.09 o 
  10  12   5     2381.82     2519.60     63.73 o 
 -13  13   5      457.63      458.89     30.24 o 
 -11  13   5      118.71      156.15     29.11 o 
  -9  13   5      778.44      794.36     75.17 o 
  -7  13   5      549.16      604.60     44.08 o 
  -5  13   5      271.09      276.48     32.94 o 
  -3  13   5     2439.94     2388.45     50.26 o 
  -1  13   5      819.38      782.53     26.94 o 
   1  13   5        6.90        8.52     18.82 o 
   3  13   5     6132.68     6244.74    189.16 o 
   5  13   5      764.37      758.92     51.05 o 
   7  13   5      508.47      589.20     41.82 o 
   9  13   5      233.07      213.88     25.78 o 
  11  13   5      605.77      549.12     32.25 o 
 -12  14   5      792.74      768.10     56.59 o 
 -10  14   5        3.84      -16.08     25.89 o 
  -8  14   5      190.07      172.07     31.19 o 
  -6  14   5     1290.03     1308.58     51.50 o 
  -4  14   5      267.57      236.13     34.23 o 
  -2  14   5     1222.65     1196.38     49.18 o 
   0  14   5     1119.18      954.68     49.29 o 
   2  14   5       19.55       37.20     28.54 o 
   4  14   5     2097.44     1961.95     67.30 o 
   6  14   5      179.48      218.89     32.38 o 
   8  14   5      154.66      171.75     27.60 o 
  10  14   5     4959.64     5247.32    189.91 o 
 -11  15   5      376.38      401.95     33.28 o 
  -9  15   5      493.30      560.66     40.96 o 
  -7  15   5       77.54      114.72     29.27 o 
  -5  15   5      309.88      335.98     34.93 o 
  -3  15   5     1186.43     1280.61     72.84 o 
  -1  15   5      894.65      933.50     50.34 o 
   1  15   5     5253.24     5165.72    136.66 o 
   3  15   5    11104.05    11258.07    282.60 o 
   5  15   5      910.52      911.16     47.47 o 
   7  15   5      956.57     1018.99     44.88 o 
   9  15   5     1386.88     1420.00     48.29 o 
 -12  16   5      369.66      376.07     32.59 o 
 -10  16   5      300.23      412.58     39.73 o 
  -8  16   5      475.75      546.77     35.33 o 
  -6  16   5       17.26      -27.96     27.96 o 
  -4  16   5       59.90       18.79     27.89 o 
  -2  16   5     2133.20     2006.79     92.27 o 
   0  16   5     5207.71     5303.85    209.25 o 
   2  16   5     1519.19     1585.01     67.81 o 
   4  16   5      330.96      323.93     33.98 o 
   6  16   5      400.37      348.33     37.55 o 
   8  16   5      279.29      269.68     26.91 o 
  10  16   5     2574.54     2547.61    106.94 o 
 -11  17   5        0.48       -9.70     21.07 o 
  -9  17   5       89.34       99.32     24.21 o 
  -7  17   5     1059.28     1153.21     70.72 o 
  -5  17   5       91.75      111.14     30.07 o 
  -3  17   5      383.18      382.80     37.56 o 
  -1  17   5      154.56      125.58     33.65 o 
   1  17   5       25.91       22.49     30.32 o 
   3  17   5     1120.66     1248.41     49.36 o 
   5  17   5       37.27       88.72     31.69 o 
   7  17   5      683.13      725.85     33.73 o 
   9  17   5      131.34      128.44     19.24 o 
 -10  18   5      998.35     1012.63     51.93 o 
  -8  18   5      303.40      276.54     27.95 o 
  -6  18   5       77.55       69.10     26.83 o 
  -4  18   5     1699.30     1564.10     62.45 o 
  -2  18   5      146.42      139.66     35.68 o 
   0  18   5       25.57       23.82     31.08 o 
   2  18   5       10.62       18.79     28.97 o 
   4  18   5      532.66      532.79     36.43 o 
   6  18   5      494.00      501.50     33.85 o 
   8  18   5      482.48      548.33     47.77 o 
  -9  19   5       32.22       50.11     18.76 o 
  -7  19   5     3855.94     4103.12     96.32 o 
  -5  19   5     2957.45     3170.38     70.97 o 
  -3  19   5      280.05      259.23     36.35 o 
  -1  19   5      287.80      339.00     38.46 o 
   1  19   5      459.46      450.57     37.21 o 
   3  19   5      388.44      420.44     32.50 o 
   5  19   5     2835.00     2965.66     81.66 o 
   7  19   5        1.00       -2.33     17.23 o 
 -10  20   5      667.07      709.62     42.65 o 
  -8  20   5     2080.56     1930.40     81.56 o 
  -6  20   5       90.46      121.36     26.25 o 
  -4  20   5       81.97       59.71     29.21 o 
  -2  20   5      670.43      696.00     56.87 o 
   0  20   5      704.87      777.48     50.44 o 
   2  20   5     2369.51     2582.84    135.41 o 
   4  20   5      134.99      118.71     25.60 o 
   6  20   5      319.93      316.68     23.69 o 
   8  20   5      801.55      757.25     87.88 o 
  -9  21   5       18.88        8.81     23.36 o 
  -7  21   5      448.77      489.68     30.07 o 
  -5  21   5      919.40      960.86     42.26 o 
  -3  21   5      138.93      104.75     27.69 o 
  -1  21   5     1299.90     1447.46     59.96 o 
   1  21   5        7.42       26.42     25.44 o 
   3  21   5        3.73        1.38     21.01 o 
   5  21   5      972.44      905.04     36.57 o 
   7  21   5      216.21      199.97     20.81 o 
  -8  22   5      100.89       89.59     19.58 o 
  -6  22   5      371.98      365.09     25.08 o 
  -4  22   5        9.01       24.19     21.67 o 
  -2  22   5      807.12      854.76     41.04 o 
   0  22   5       62.16       67.70     25.57 o 
   2  22   5     1675.63     1773.95     86.73 o 
   4  22   5       99.66       99.77     18.36 o 
   6  22   5      365.07      375.15     65.17 o 
  -7  23   5      710.20      653.91     80.62 o 
  -5  23   5      434.02      393.09     27.28 o 
  -3  23   5      339.91      381.24     31.38 o 
  -1  23   5     1833.67     2051.94     55.75 o 
   1  23   5       15.00       36.15     23.26 o 
   3  23   5       20.50       22.45     23.22 o 
   5  23   5     2929.05     2882.50    124.18 o 
  -6  24   5       10.09      -16.70     27.75 o 
  -4  24   5      423.06      422.45     26.19 o 
  -2  24   5      931.66      827.08     40.93 o 
   0  24   5        1.64        1.85     21.43 o 
   2  24   5      474.88      525.63     50.40 o 
  -5  25   5        4.15       11.21     26.63 o 
  -3  25   5       36.01       28.27     17.16 o 
  -1  25   5      747.65      853.99     39.01 o 
   1  25   5       51.68       56.39     22.72 o 
 -14   0   6       41.99       27.73     31.21 o 
 -12   0   6     1215.75     1255.76     67.59 o 
 -10   0   6       14.90        8.96     41.86 o 
  -8   0   6     6053.60     6067.13    179.93 o 
  -6   0   6     3395.25     3576.13    110.82 o 
  -4   0   6       36.75       23.61     27.03 o 
  -2   0   6    20727.22    21041.97    722.81 o 
   0   0   6     1189.26     1416.06     47.20 o 
   2   0   6     1372.99     1356.60     73.49 o 
   4   0   6    13834.89    13683.35    337.22 o 
   6   0   6     1338.56     1394.10     73.00 o 
   8   0   6     4340.43     4453.99    150.88 o 
  10   0   6     4164.93     4445.36    119.23 o 
  12   0   6      233.13      234.69     33.32 o 
 -13   1   6        0.68       14.44     24.50 o 
 -11   1   6        1.65      -25.94     29.55 o 
  -9   1   6    20500.68    22439.72    318.50 o 
  -7   1   6      214.40      252.96     24.17 o 
  -5   1   6      901.99      935.89     36.77 o 
  -3   1   6       58.44       39.74     17.36 o 
  -1   1   6     1104.80     1027.52     34.66 o 
   1   1   6     1567.69     1415.69     39.26 o 
   3   1   6     4168.06     3913.24     90.96 o 
   5   1   6      345.73      314.52     29.14 o 
   7   1   6     6400.52     6428.78    134.07 o 
   9   1   6       32.14       63.72     24.83 o 
  11   1   6        0.31        0.60     17.38 o 
 -14   2   6      156.04      168.48     24.78 o 
 -12   2   6     1497.77     1695.99     67.46 o 
 -10   2   6     1402.60     1457.67     56.40 o 
  -8   2   6        0.89      -19.71     28.51 o 
  -6   2   6     3923.03     4014.92     83.69 o 
  -4   2   6       24.15       10.73     17.20 o 
  -2   2   6      919.70      927.53     40.38 o 
   0   2   6       59.89       94.49     16.63 o 
   2   2   6        7.10       -5.93     16.76 o 
   4   2   6     2218.97     2158.43     54.92 o 
   6   2   6      220.75      211.49     30.36 o 
   8   2   6        4.23      -17.80     24.85 o 
  10   2   6     1063.47     1177.37     64.70 o 
  12   2   6      134.19      132.01     21.70 o 
 -13   3   6       80.31      102.31     25.50 o 
 -11   3   6      217.46      255.50     30.96 o 
  -9   3   6     4031.29     4411.47    125.85 o 
  -7   3   6      919.38      968.37     39.78 o 
  -5   3   6      969.54      964.36     37.36 o 
  -3   3   6     4209.32     3908.73     76.96 o 
  -1   3   6     2284.44     2335.65     61.52 o 
   1   3   6      452.20      443.91     24.59 o 
   3   3   6      216.54      226.27     26.07 o 
   5   3   6       30.12       35.54     27.92 o 
   7   3   6     3231.73     3186.97     81.67 o 
   9   3   6       78.66      109.65     27.50 o 
  11   3   6      216.48      230.28     23.35 o 
 -14   4   6      708.04      748.60     79.22 o 
 -12   4   6      142.16      127.80     26.83 o 
 -10   4   6        7.16       40.06     30.51 o 
  -8   4   6      433.41      468.43     56.13 o 
  -6   4   6      208.01      165.77     21.96 o 
  -4   4   6      527.85      512.87     28.96 o 
  -2   4   6     1351.88     1248.96     38.09 o 
   0   4   6     1330.18     1322.17     39.14 o 
   2   4   6     1583.95     1598.80     42.87 o 
   4   4   6     3869.01     3713.11     64.60 o 
   6   4   6      236.63      236.81     32.54 o 
   8   4   6     1366.10     1300.18     50.83 o 
  10   4   6      293.49      293.70     26.03 o 
  12   4   6        9.59        4.41     20.78 o 
 -13   5   6       31.07       39.75     26.29 o 
 -11   5   6      179.09      233.23     33.10 o 
  -9   5   6      284.64      242.87     34.94 o 
  -7   5   6      121.99      164.18     32.27 o 
  -5   5   6       46.64       65.21     23.39 o 
  -3   5   6     2066.33     2163.51     59.73 o 
  -1   5   6     3525.87     3789.51     79.06 o 
   1   5   6     3728.23     3601.14     80.25 o 
   3   5   6     1126.28     1054.25     40.10 o 
   5   5   6      131.21      129.46     32.03 o 
   7   5   6      414.56      385.40     44.74 o 
   9   5   6      676.03      742.34     39.74 o 
  11   5   6     1065.32      964.11     34.19 o 
 -14   6   6      337.08      309.33     27.66 o 
 -12   6   6       12.55        1.73     25.81 o 
 -10   6   6      798.39      915.74     47.36 o 
  -8   6   6      397.43      429.19     38.37 o 
  -6   6   6       69.13       37.81     20.52 o 
  -4   6   6     4614.05     4591.35    100.28 o 
  -2   6   6      523.83      493.77     26.65 o 
   0   6   6     1332.66     1387.97     42.53 o 
   2   6   6     3219.30     3106.44    112.45 o 
   4   6   6     2220.12     2281.43     73.63 o 
   6   6   6     1169.22     1155.23     63.94 o 
   8   6   6      909.78      879.30     56.52 o 
  10   6   6      456.77      467.88     29.61 o 
 -13   7   6      517.88      427.98     30.37 o 
 -11   7   6        4.35       42.43     27.82 o 
  -9   7   6      508.74      554.23     40.27 o 
  -7   7   6     1194.49     1167.43     54.27 o 
  -5   7   6     2214.97     2283.21     50.61 o 
  -3   7   6        0.19        9.56     19.70 o 
  -1   7   6     2226.66     2124.32     89.70 o 
   1   7   6      126.39      119.85     20.85 o 
   3   7   6     1424.35     1354.12     37.98 o 
   5   7   6      177.29      165.15     33.05 o 
   7   7   6      582.55      647.12     43.70 o 
   9   7   6      754.58      769.05     49.50 o 
  11   7   6      817.82      812.95     62.81 o 
 -14   8   6     1202.41     1310.74    101.19 o 
 -12   8   6       57.80       61.76     25.38 o 
 -10   8   6      672.17      801.08     44.43 o 
  -8   8   6      807.29      894.58     47.12 o 
  -6   8   6      619.66      680.15     44.65 o 
  -4   8   6     6065.59     5999.13     96.69 o 
  -2   8   6      217.74      258.96     31.20 o 
   0   8   6       45.68       42.59     18.93 o 
   2   8   6     2813.43     2734.06     56.68 o 
   4   8   6     5235.04     5494.51    102.39 o 
   6   8   6     1931.96     2035.40     61.67 o 
   8   8   6     1791.25     1991.04     58.27 o 
  10   8   6      362.39      310.49     29.65 o 
 -13   9   6     1823.93     1882.16     82.23 o 
 -11   9   6      518.98      559.18     39.07 o 
  -9   9   6      109.72      163.94     32.44 o 
  -7   9   6      629.74      605.34     44.15 o 
  -5   9   6      847.88      822.81     49.22 o 
  -3   9   6     1295.47     1137.01     49.62 o 
  -1   9   6    12453.63    13253.03    591.94 o 
   1   9   6       32.72       24.80     17.11 o 
   3   9   6      226.02      249.26     31.91 o 
   5   9   6     1233.36     1251.20     49.38 o 
   7   9   6      228.13      256.46     31.35 o 
   9   9   6     3171.39     3570.45     99.21 o 
  11   9   6      359.20      346.33     27.08 o 
 -12  10   6       29.54       68.09     24.50 o 
 -10  10   6      927.24     1018.41     49.81 o 
  -8  10   6        1.61       13.63     30.67 o 
  -6  10   6     1544.70     1528.24     56.12 o 
  -4  10   6     7822.41     7873.79    188.79 o 
  -2  10   6       73.80       76.54     19.23 o 
   0  10   6        6.89        5.67     18.04 o 
   2  10   6     8395.62     8447.33    158.13 o 
   4  10   6     8589.70     9091.69    147.12 o 
   6  10   6      117.86      113.73     29.14 o 
   8  10   6     1925.37     2109.25     64.03 o 
  10  10   6        1.91       38.63     18.66 o 
 -13  11   6      465.21      535.85    101.66 o 
 -11  11   6      118.96      106.94     28.28 o 
  -9  11   6       17.20        7.32     28.09 o 
  -7  11   6      489.48      580.87     42.70 o 
  -5  11   6      350.90      349.57     33.51 o 
  -3  11   6      530.40      544.29     39.76 o 
  -1  11   6     1577.08     1544.84     45.59 o 
   1  11   6     2141.97     1970.55     76.98 o 
   3  11   6     4814.88     5121.36    144.94 o 
   5  11   6     2914.91     3116.41     74.31 o 
   7  11   6      203.29      201.80     29.13 o 
   9  11   6       15.46       -1.93     19.56 o 
 -12  12   6      470.49      472.96     72.48 o 
 -10  12   6       28.69       -4.62     28.52 o 
  -8  12   6      136.78      204.01     36.90 o 
  -6  12   6        1.03       32.76     27.75 o 
  -4  12   6     3221.78     3073.53     79.04 o 
  -2  12   6       24.37        6.88     26.68 o 
   0  12   6      147.37      152.54     30.81 o 
   2  12   6     2950.49     2927.58     83.60 o 
   4  12   6       20.25       51.07     28.42 o 
   6  12   6      656.52      705.77     44.19 o 
   8  12   6      124.72      121.96     23.40 o 
  10  12   6      262.07      247.80     25.62 o 
 -11  13   6       21.44       19.47     25.67 o 
  -9  13   6        0.07      -16.19     25.70 o 
  -7  13   6      176.62      196.79     32.97 o 
  -5  13   6      177.22      131.86     31.07 o 
  -3  13   6      483.91      478.37     39.47 o 
  -1  13   6      718.52      752.12     41.66 o 
   1  13   6      276.61      269.08     41.72 o 
   3  13   6     2956.61     3079.24     79.68 o 
   5  13   6       13.03       11.93     27.87 o 
   7  13   6      561.55      564.75     35.21 o 
   9  13   6      183.49      164.46     26.48 o 
 -12  14   6       38.75       48.63     22.19 o 
 -10  14   6      253.54      320.98     37.68 o 
  -8  14   6      306.50      347.27     34.61 o 
  -6  14   6      768.92      780.71     40.88 o 
  -4  14   6      278.67      265.57     34.53 o 
  -2  14   6      560.05      552.86     38.52 o 
   0  14   6      651.84      641.37     40.45 o 
   2  14   6      529.56      553.59     43.70 o 
   4  14   6       25.25       44.48     28.67 o 
   6  14   6      115.37      115.27     27.64 o 
   8  14   6      810.23      870.61     36.81 o 
 -11  15   6       78.28       50.95     23.41 o 
  -9  15   6     1023.06     1133.42    110.65 o 
  -7  15   6        0.30       13.04     26.90 o 
  -5  15   6       79.15       77.89     28.09 o 
  -3  15   6      372.98      347.79     35.26 o 
  -1  15   6       49.49       68.72     28.72 o 
   1  15   6      645.73      659.93     41.14 o 
   3  15   6       67.82       33.17     29.59 o 
   5  15   6      952.05      961.49     50.37 o 
   7  15   6      756.04      784.49     35.45 o 
   9  15   6       53.20       69.51     16.05 o 
 -10  16   6      117.38       88.92     23.06 o 
  -8  16   6      335.86      387.30     34.44 o 
  -6  16   6      558.40      562.52     36.25 o 
  -4  16   6       96.86       91.85     29.74 o 
  -2  16   6      415.16      530.65     39.32 o 
   0  16   6       83.03       80.02     29.26 o 
   2  16   6      672.39      760.07     42.84 o 
   4  16   6     2157.57     2277.22     62.93 o 
   6  16   6       85.71      107.05     24.82 o 
   8  16   6       86.17       60.04     16.53 o 
 -11  17   6      520.13      514.35     42.96 o 
  -9  17   6     2071.15     2254.98     66.05 o 
  -7  17   6      848.42      889.53     46.78 o 
  -5  17   6      729.39      681.66     40.01 o 
  -3  17   6     2191.35     2352.42     72.63 o 
  -1  17   6     1688.47     1613.92     55.34 o 
   1  17   6      318.85      262.81     31.91 o 
   3  17   6      811.08      864.01     41.53 o 
   5  17   6      207.94      242.16     26.73 o 
   7  17   6       29.32       22.65     16.32 o 
 -10  18   6      330.70      312.82     23.97 o 
  -8  18   6      388.03      348.82     25.25 o 
  -6  18   6     1020.08     1007.71     39.32 o 
  -4  18   6     2476.19     2614.81     71.31 o 
  -2  18   6       93.20       95.77     27.79 o 
   0  18   6      439.04      390.48     32.96 o 
   2  18   6      154.38      140.12     28.73 o 
   4  18   6      787.69      837.03     60.34 o 
   6  18   6       18.05       36.81     17.30 o 
  -9  19   6     2310.09     2299.52     71.72 o 
  -7  19   6     1531.26     1495.62     44.58 o 
  -5  19   6       45.14       38.64     23.88 o 
  -3  19   6       18.32       22.94     25.34 o 
  -1  19   6        5.90       47.57     26.53 o 
   1  19   6      169.04      242.82     30.45 o 
   3  19   6       95.31       72.82     25.74 o 
   5  19   6     1637.86     1789.74     53.69 o 
   7  19   6     1193.74     1171.47     52.26 o 
  -8  20   6       81.81       76.07     18.90 o 
  -6  20   6        2.79        2.10     21.19 o 
  -4  20   6     1077.32     1130.95     45.96 o 
  -2  20   6     1861.71     2028.12    120.16 o 
   0  20   6        8.06       18.89     24.19 o 
   2  20   6      312.83      379.36     29.88 o 
   4  20   6      338.72      437.24     35.21 o 
   6  20   6        3.35       14.79     16.35 o 
  -7  21   6     1375.95     1207.02     77.36 o 
  -5  21   6      170.82      167.22     25.63 o 
  -3  21   6      207.95      217.47     33.25 o 
  -1  21   6       90.71      127.57     25.32 o 
   1  21   6      180.81      145.18     24.57 o 
   3  21   6      166.16      134.71     25.11 o 
   5  21   6      356.46      371.20     28.16 o 
  -6  22   6       28.79       22.47     19.44 o 
  -4  22   6       62.43       54.27     19.20 o 
  -2  22   6       82.05       78.51     22.06 o 
   0  22   6      118.20      115.09     23.11 o 
   2  22   6       40.38       53.25     20.12 o 
   4  22   6       32.18       -0.42     28.66 o 
  -5  23   6      398.37      374.54     27.54 o 
  -3  23   6       68.74       43.76     25.82 o 
  -1  23   6       16.23       -2.33     18.40 o 
   1  23   6      278.46      343.58     24.04 o 
   3  23   6        1.27      -20.66     29.90 o 
  -4  24   6      137.04       95.59     36.16 o 
  -2  24   6      197.83      210.31     20.10 o 
   0  24   6        1.10       -7.05     19.42 o 
 -13   1   7       41.97       49.13     23.76 o 
 -11   1   7       12.00       61.43     30.80 o 
  -9   1   7      192.52      177.58     37.18 o 
  -7   1   7      120.62      167.65     38.88 o 
  -5   1   7       90.36       76.55     37.40 o 
  -3   1   7     2214.53     2055.62     80.15 o 
  -1   1   7        9.46      -30.57     32.52 o 
   1   1   7      262.34      251.59     28.89 o 
   3   1   7       28.47       36.85     30.43 o 
   5   1   7      364.05      267.32     32.84 o 
   7   1   7      794.97      908.19     43.57 o 
   9   1   7      359.86      359.47     29.69 o 
  11   1   7      666.07      490.46    123.62 o 
 -14   2   7        0.41       22.43     42.89 o 
 -12   2   7        3.75       13.04     25.86 o 
 -10   2   7      360.29      408.12     40.30 o 
  -8   2   7      402.77      441.05     42.88 o 
  -6   2   7     1523.81     1395.56     80.64 o 
  -4   2   7      212.97      175.07     30.05 o 
  -2   2   7      189.36      166.76     38.32 o 
   0   2   7       65.14       64.51     33.72 o 
   2   2   7     3207.93     2954.17     85.90 o 
   4   2   7     1187.16     1320.04     75.74 o 
   6   2   7      862.24      864.82     44.33 o 
   8   2   7       56.69       41.58     25.09 o 
  10   2   7       18.24       13.05     17.75 o 
 -13   3   7      127.18       91.96     24.41 o 
 -11   3   7      974.87     1035.73     64.67 o 
  -9   3   7       81.80       39.45     31.30 o 
  -7   3   7      820.02      735.95     43.47 o 
  -5   3   7     2181.70     2031.04    105.97 o 
  -3   3   7     1272.76     1063.83     88.21 o 
  -1   3   7      244.64      252.14     37.27 o 
   1   3   7     2072.57     1765.65     61.27 o 
   3   3   7      375.91      367.20     39.26 o 
   5   3   7     1317.71     1435.40     57.15 o 
   7   3   7        7.93       29.06     26.03 o 
   9   3   7      562.27      615.22     38.09 o 
  11   3   7       25.20       69.52     32.24 o 
 -12   4   7       20.72       15.85     26.72 o 
 -10   4   7      730.01      833.86     49.49 o 
  -8   4   7       19.27       12.28     29.64 o 
  -6   4   7     1325.37     1184.66     53.90 o 
  -4   4   7     4589.18     4529.08    104.48 o 
  -2   4   7      109.48      118.16     31.94 o 
   0   4   7     1482.63     1341.88     53.88 o 
   2   4   7     3261.61     2975.43     83.06 o 
   4   4   7      131.07       97.64     33.21 o 
   6   4   7      748.18      864.89     46.74 o 
   8   4   7       28.81       25.03     24.73 o 
  10   4   7     1783.07     1771.56     50.74 o 
 -13   5   7       90.99       84.79     23.75 o 
 -11   5   7      129.74      132.11     29.01 o 
  -9   5   7      618.50      636.19     42.52 o 
  -7   5   7      247.97      281.80     35.37 o 
  -5   5   7     1929.04     1846.70     66.47 o 
  -3   5   7        5.47        8.43     28.02 o 
  -1   5   7     4066.08     4048.59    147.94 o 
   1   5   7     1981.75     1825.29     70.98 o 
   3   5   7       36.59       45.51     30.40 o 
   5   5   7     6900.85     7175.45    141.46 o 
   7   5   7      156.37      166.79     32.81 o 
   9   5   7      364.80      379.36     25.12 o 
 -12   6   7       36.08       42.87     24.24 o 
 -10   6   7      446.91      548.08     39.21 o 
  -8   6   7      150.13      150.62     32.40 o 
  -6   6   7       28.78       29.81     32.33 o 
  -4   6   7     1061.65     1003.13     52.04 o 
  -2   6   7     1581.98     1362.82     93.72 o 
   0   6   7       79.66       81.36     37.33 o 
   2   6   7    10220.33     9625.23    177.80 o 
   4   6   7        6.44       10.38     29.07 o 
   6   6   7      627.78      666.70     42.65 o 
   8   6   7     1382.52     1446.24     79.90 o 
  10   6   7      327.11      407.47     30.07 o 
 -13   7   7        6.47       10.82     20.61 o 
 -11   7   7      140.70      196.34     28.71 o 
  -9   7   7      117.15      120.23     32.18 o 
  -7   7   7      151.26      199.27     36.48 o 
  -5   7   7        3.12        5.13     31.96 o 
  -3   7   7        1.98        7.15     32.03 o 
  -1   7   7     1161.83     1113.33     66.42 o 
   1   7   7     3097.59     3131.50    106.44 o 
   3   7   7       60.70       79.50     30.59 o 
   5   7   7      417.31      411.62     37.64 o 
   7   7   7      746.01      735.78     37.07 o 
   9   7   7      816.10      852.31     37.89 o 
 -12   8   7      158.26      149.50     23.88 o 
 -10   8   7      279.35      337.81     33.56 o 
  -8   8   7      512.65      537.58     42.47 o 
  -6   8   7      186.06      198.60     36.95 o 
  -4   8   7      754.03      757.89     53.34 o 
  -2   8   7      262.42      208.89     33.48 o 
   0   8   7      310.57      245.76     36.97 o 
   2   8   7      344.49      315.71     37.03 o 
   4   8   7     1379.98     1622.33     59.87 o 
   6   8   7       60.16       32.03     27.04 o 
   8   8   7      127.41      141.61     22.57 o 
  10   8   7        3.01       15.32     22.14 o 
 -13   9   7      306.39      360.45    138.76 o 
 -11   9   7       68.73       92.33     24.53 o 
  -9   9   7       92.77       63.41     30.05 o 
  -7   9   7        8.46       -4.10     31.10 o 
  -5   9   7      737.98      835.15     50.84 o 
  -3   9   7     1505.60     1372.81     71.40 o 
  -1   9   7      357.13      333.14     39.58 o 
   1   9   7      266.37      266.99     36.53 o 
   3   9   7       26.45        1.66     28.41 o 
   5   9   7      116.60      123.59     31.67 o 
   7   9   7      221.23      241.37     26.95 o 
   9   9   7       13.77       15.62     20.92 o 
 -12  10   7      393.23      367.94     33.95 o 
 -10  10   7      222.91      306.31     32.14 o 
  -8  10   7      523.95      590.10     41.98 o 
  -6  10   7      682.46      656.19     50.91 o 
  -4  10   7      151.66      117.30     30.56 o 
  -2  10   7      379.03      351.10     36.45 o 
   0  10   7      255.49      232.30     35.76 o 
   2  10   7      936.30     1044.00     53.18 o 
   4  10   7       22.91        7.93     27.59 o 
   6  10   7      880.21      932.59     42.52 o 
   8  10   7      483.31      481.36     28.05 o 
 -11  11   7       20.93       25.85     21.88 o 
  -9  11   7      977.06     1060.32     65.80 o 
  -7  11   7       15.88       38.88     30.80 o 
  -5  11   7      423.31      495.62     37.94 o 
  -3  11   7      608.04      669.15     43.34 o 
  -1  11   7      628.18      626.97     42.18 o 
   1  11   7       98.91       92.29     31.69 o 
   3  11   7       16.13        9.06     29.20 o 
   5  11   7      507.50      576.13     37.63 o 
   7  11   7     2653.80     2791.23     59.23 o 
   9  11   7        5.04        6.50     20.77 o 
 -12  12   7      598.27      692.72     68.22 o 
 -10  12   7      344.06      297.62     29.22 o 
  -8  12   7      301.58      295.89     33.47 o 
  -6  12   7     2275.86     2382.64     70.58 o 
  -4  12   7       68.32       61.14     30.12 o 
  -2  12   7       19.45       13.91     29.93 o 
   0  12   7     2040.82     2106.16     91.35 o 
   2  12   7        4.30        2.73     30.29 o 
   4  12   7      155.57      157.46     30.19 o 
   6  12   7        0.35       -9.29     23.65 o 
   8  12   7      312.60      365.98     25.77 o 
 -11  13   7       67.81       70.61     21.01 o 
  -9  13   7      225.97      245.70     28.71 o 
  -7  13   7        5.88       -7.52     25.47 o 
  -5  13   7     1682.44     1761.55     89.04 o 
  -3  13   7      592.79      690.26     43.76 o 
  -1  13   7      337.65      279.70     33.90 o 
   1  13   7      377.43      427.31     38.77 o 
   3  13   7      740.71      792.56     64.79 o 
   5  13   7      196.28      190.93     29.07 o 
   7  13   7     3497.37     3690.50     69.02 o 
 -10  14   7      164.80      156.96     24.77 o 
  -8  14   7        6.13        8.60     22.75 o 
  -6  14   7      825.12      789.05     53.56 o 
  -4  14   7       89.42      193.84     31.32 o 
  -2  14   7     1175.92     1183.36     50.50 o 
   0  14   7     4960.90     5105.76    127.88 o 
   2  14   7        4.80       72.79     28.47 o 
   4  14   7     1220.98     1338.72     48.61 o 
   6  14   7      110.63      133.46     22.73 o 
   8  14   7      355.38      346.65     24.28 o 
  -9  15   7      117.57      146.75     24.98 o 
  -7  15   7        0.51       -8.74     23.55 o 
  -5  15   7      957.38     1090.14     49.65 o 
  -3  15   7     1772.37     2042.22     63.13 o 
  -1  15   7       15.65       36.17     28.00 o 
   1  15   7     1612.12     1814.83     57.35 o 
   3  15   7       48.76       60.79     26.67 o 
   5  15   7       14.99       28.20     21.80 o 
   7  15   7     5120.27     5451.10    149.06 o 
 -10  16   7      289.10      265.52     27.63 o 
  -8  16   7      277.36      285.90     27.47 o 
  -6  16   7       27.92       44.65     24.34 o 
  -4  16   7      622.16      730.95     47.42 o 
  -2  16   7     1584.67     1539.45     91.40 o 
   0  16   7     4207.46     4275.28     86.47 o 
   2  16   7      227.94      277.27     31.74 o 
   4  16   7      357.74      362.44     31.57 o 
   6  16   7      348.19      350.03     20.71 o 
  -9  17   7        4.04      -10.00     19.35 o 
  -7  17   7      102.05       73.31     23.63 o 
  -5  17   7      483.35      524.20     39.38 o 
  -3  17   7      467.30      547.55     43.79 o 
  -1  17   7     1020.30      991.38     51.84 o 
   1  17   7      152.17      144.24     32.13 o 
   3  17   7      452.68      493.07     41.18 o 
   5  17   7      358.19      389.02     30.41 o 
  -8  18   7      296.77      290.46     25.12 o 
  -6  18   7      660.40      668.71     35.77 o 
  -4  18   7       23.62       51.53     24.90 o 
  -2  18   7      726.45      758.44     51.31 o 
   0  18   7      207.29      164.46     25.23 o 
   2  18   7      884.73      911.85     54.21 o 
   4  18   7      162.97      157.21     26.04 o 
   6  18   7       32.65       33.16     31.54 o 
  -7  19   7      307.15      259.84     24.88 o 
  -5  19   7      365.66      379.45     30.02 o 
  -3  19   7      117.13       99.98     24.26 o 
  -1  19   7      275.42      297.26     28.17 o 
   1  19   7       28.32       -1.30     22.77 o 
   3  19   7      623.30      603.89     56.14 o 
   5  19   7      612.49      627.48     46.04 o 
  -6  20   7       26.80       14.78     20.44 o 
  -4  20   7      389.84      451.13     28.15 o 
  -2  20   7        9.31        5.21     20.27 o 
   0  20   7      122.41      128.01     21.76 o 
   2  20   7     1274.20     1178.94     52.72 o 
   4  20   7       37.43       37.44     17.12 o 
  -5  21   7       41.98       41.68     19.08 o 
  -3  21   7       28.38       16.41     20.18 o 
  -1  21   7     2302.62     2382.21     77.26 o 
   1  21   7      143.05      158.92     26.33 o 
   3  21   7       67.48       78.76     29.57 o 
  -4  22   7     1052.48     1015.04     43.90 o 
  -2  22   7        5.91       -1.81     17.92 o 
   0  22   7       47.65       47.77     19.58 o 
 -12   0   8     4909.50     4561.89    140.93 o 
 -10   0   8      144.61      188.55     50.04 o 
  -8   0   8     4138.94     4469.93    194.51 o 
  -6   0   8      110.13      141.44     57.31 o 
  -4   0   8     2976.93     2768.57    207.72 o 
   2   0   8       29.25       22.47     45.49 o 
   4   0   8     3840.39     3808.44    132.89 o 
   6   0   8      137.41      100.32     42.96 o 
   8   0   8       88.75      136.81     32.63 o 
 -13   1   8      185.76      206.31     52.14 o 
 -11   1   8     1416.63     1465.08     55.16 o 
  -9   1   8     1940.47     2271.64     74.64 o 
  -7   1   8        0.63       -7.62     36.49 o 
  -5   1   8     2606.86     2501.86     91.82 o 
  -3   1   8      477.05      441.78    122.22 o 
  -1   1   8      146.23      141.00     85.78 o 
   1   1   8     5554.13     5252.10    155.26 o 
   3   1   8      183.63      158.45     35.15 o 
   5   1   8     1018.43     1025.30     77.43 o 
   7   1   8     2656.94     2715.26     65.19 o 
   9   1   8        1.63       -2.44     17.14 o 
 -12   2   8     4857.45     4631.07     97.89 o 
 -10   2   8      773.40      856.43     58.77 o 
  -8   2   8      667.23      792.54     53.10 o 
  -6   2   8     1021.58      906.16     65.19 o 
  -4   2   8      887.41      661.49     65.18 o 
  -2   2   8       61.04       53.51     62.25 o 
   0   2   8        2.31      -21.97     53.87 o 
   2   2   8      129.13      102.37     41.09 o 
   4   2   8     5116.91     5088.14    121.03 o 
   6   2   8       46.51       67.72     27.43 o 
   8   2   8        4.04        3.46     22.01 o 
 -11   3   8        1.21       -2.71     27.74 o 
  -9   3   8      122.26      161.09     37.27 o 
  -7   3   8        0.02      -23.40     31.72 o 
  -5   3   8      992.51      884.43     59.49 o 
  -3   3   8      759.05      701.69     86.74 o 
  -1   3   8        0.34       -8.00     47.09 o 
   1   3   8      599.45      585.19     76.56 o 
   3   3   8      303.01      273.77     39.87 o 
   5   3   8     1033.78     1126.83     51.77 o 
   7   3   8      289.41      306.92     31.44 o 
   9   3   8      114.06       98.40     21.04 o 
 -12   4   8      547.51      504.32     34.18 o 
 -10   4   8       27.45       38.72     28.09 o 
  -8   4   8       19.64       -5.05     28.45 o 
  -6   4   8     1098.09     1084.66     63.14 o 
  -4   4   8     1484.02     1280.05     83.41 o 
  -2   4   8     2042.04     1982.85    125.63 o 
   0   4   8      586.26      617.41     65.78 o 
   2   4   8       92.62      151.09     42.95 o 
   4   4   8     1390.01     1468.58     57.61 o 
   6   4   8      488.13      630.47     39.99 o 
   8   4   8      406.52      407.13     29.37 o 
 -11   5   8      229.87      216.57     28.99 o 
  -9   5   8      263.62      332.88     34.22 o 
  -7   5   8     1178.01     1148.44     51.96 o 
  -5   5   8       54.62       46.09     37.76 o 
  -3   5   8      133.90      112.66     56.46 o 
  -1   5   8     2964.29     2872.95    114.35 o 
   1   5   8     5992.59     5700.38    243.45 o 
   3   5   8      245.08      269.80     34.58 o 
   5   5   8      102.74      109.70     29.10 o 
   7   5   8        3.55       20.17     24.16 o 
   9   5   8      692.24      601.34     35.90 o 
 -12   6   8       40.10       26.55     21.57 o 
 -10   6   8      316.82      360.28     30.70 o 
  -8   6   8      608.84      590.15     41.66 o 
  -6   6   8      246.67      282.89     38.71 o 
  -4   6   8      378.55      384.76     53.51 o 
  -2   6   8       36.80       46.08     45.49 o 
   0   6   8     1747.59     1832.24     95.19 o 
   2   6   8       11.76       16.59     34.78 o 
   4   6   8      234.38      236.74     32.21 o 
   6   6   8      584.26      588.66     37.67 o 
   8   6   8     1526.71     1436.24     44.81 o 
 -11   7   8      160.59      165.38     25.01 o 
  -9   7   8      506.79      478.80     36.65 o 
  -7   7   8     2188.73     2350.65     72.58 o 
  -5   7   8       12.86       29.86     34.03 o 
  -3   7   8       65.10       69.59     56.46 o 
  -1   7   8     1126.76     1192.70    119.40 o 
   1   7   8      883.47     1055.15     79.92 o 
   3   7   8      956.71      960.65     73.61 o 
   5   7   8     2616.26     2890.31     74.95 o 
   7   7   8      499.94      507.71     33.47 o 
 -12   8   8       72.35       80.64     37.22 o 
 -10   8   8      251.10      267.99     28.75 o 
  -8   8   8      242.01      303.98     33.58 o 
  -6   8   8       54.42       58.17     32.51 o 
  -4   8   8     5734.74     5749.30    164.46 o 
  -2   8   8       90.88      141.51     39.58 o 
   0   8   8        0.35       -9.98     37.34 o 
   2   8   8      866.79      909.23     57.04 o 
   4   8   8       27.33       40.43     28.62 o 
   6   8   8     1742.36     1751.07     73.72 o 
   8   8   8      203.24      225.17     23.84 o 
 -11   9   8      145.84      126.35     21.79 o 
  -9   9   8      532.28      584.78     36.40 o 
  -7   9   8     2872.61     3329.91     85.68 o 
  -5   9   8      109.43       96.22     35.18 o 
  -3   9   8       34.23       55.49     33.97 o 
  -1   9   8     2464.28     2735.50    251.40 o 
   1   9   8     4537.83     4698.08    118.37 o 
   3   9   8      548.70      555.05     48.17 o 
   5   9   8      731.45      767.20     61.68 o 
   7   9   8       61.03       38.66     22.82 o 
 -10  10   8      260.01      220.87     25.45 o 
  -8  10   8      230.19      230.45     30.17 o 
  -6  10   8      183.16      179.31     35.30 o 
  -4  10   8     1416.99     1498.77     68.82 o 
  -2  10   8      621.07      650.18     69.36 o 
   0  10   8     4143.17     4418.67    233.80 o 
   2  10   8        7.88        2.14     32.89 o 
   4  10   8     1229.30     1182.42     73.01 o 
   6  10   8     1077.18     1162.20     45.48 o 
   8  10   8      615.02      615.26     49.15 o 
 -11  11   8       16.44       11.68     21.39 o 
  -9  11   8        2.84        5.22     22.91 o 
  -7  11   8     3281.99     3576.66    142.26 o 
  -5  11   8      202.65      181.93     38.61 o 
  -3  11   8       35.05       27.19     30.27 o 
  -1  11   8     3877.36     4031.07    293.73 o 
   1  11   8      752.85      749.37     44.62 o 
   3  11   8      228.09      319.98     35.07 o 
   5  11   8      370.33      363.14     31.82 o 
   7  11   8       29.45       27.45     15.79 o 
 -10  12   8      134.22      112.78     21.03 o 
  -8  12   8       10.89       -3.98     23.11 o 
  -6  12   8      190.63      214.50     34.22 o 
  -4  12   8      260.84      242.99     34.30 o 
  -2  12   8       91.33       59.50     30.40 o 
   0  12   8     1672.03     1710.84     71.25 o 
   2  12   8      670.72      665.09     52.90 o 
   4  12   8      403.19      470.78     35.28 o 
   6  12   8      135.94      131.35     19.71 o 
  -9  13   8      548.19      443.57     28.07 o 
  -7  13   8       96.75      116.12     27.54 o 
  -5  13   8      302.38      295.74     34.14 o 
  -3  13   8        7.74       10.28     28.29 o 
  -1  13   8        0.90       20.76     30.08 o 
   1  13   8       33.93       47.03     27.75 o 
   3  13   8      338.57      360.11     31.91 o 
   5  13   8      670.68      641.31     42.46 o 
  -8  14   8        3.83       29.77     23.35 o 
  -6  14   8       32.47       26.07     29.37 o 
  -4  14   8      430.22      399.02     35.52 o 
  -2  14   8      228.64      232.34     32.48 o 
   0  14   8      783.00      775.21     74.53 o 
   2  14   8       94.39       92.08     26.45 o 
   4  14   8      308.81      330.14     35.49 o 
   6  14   8       32.53       17.30     18.40 o 
  -9  15   8       11.24       21.46     23.37 o 
  -7  15   8      199.86      223.68     28.14 o 
  -5  15   8      165.53      182.01     32.60 o 
  -3  15   8      101.84       91.22     27.12 o 
  -1  15   8      267.55      279.97     31.22 o 
   1  15   8      491.16      537.10     36.27 o 
   3  15   8       27.66       -0.41     22.17 o 
   5  15   8       76.61       97.76     18.07 o 
  -8  16   8      176.53      141.55     25.59 o 
  -6  16   8      685.13      684.85     58.13 o 
  -4  16   8      246.22      229.41     29.15 o 
  -2  16   8       24.84       14.93     23.85 o 
   0  16   8      218.49      215.34     26.75 o 
   2  16   8      353.77      432.69     31.00 o 
   4  16   8      145.41      133.43     22.46 o 
  -7  17   8      284.97      292.58     55.67 o 
  -5  17   8       58.94       56.42     22.15 o 
  -3  17   8      253.58      235.71     26.40 o 
  -1  17   8      300.70      318.82     26.22 o 
   1  17   8     1073.40     1123.36     56.73 o 
   3  17   8        0.50        7.95     20.05 o 
  -6  18   8      191.43      176.75     26.13 o 
  -4  18   8      174.19      170.48     23.44 o 
  -2  18   8       92.30       70.88     20.73 o 
   0  18   8        3.57       29.72     19.43 o 
   2  18   8      637.01      583.58     47.03 o 
  -5  19   8       47.89       50.48     24.92 o 
  -3  19   8       77.54       66.22     19.09 o 
  -1  19   8      149.19      141.67     22.66 o 
   1  19   8      485.20      500.32     62.22 o 
  -2  20   8      323.90      310.83     30.08 o 
   0  20   8        7.32        2.29     25.05 o 
 -11   1   9      115.02      107.68     26.41 o 
  -9   1   9        0.19       11.45     29.08 o 
  -7   1   9        7.16       -6.42     32.88 o 
  -5   1   9     1032.28      870.81     81.89 o 
  -3   1   9       40.09       52.70    109.88 o 
   1   1   9      309.72      232.62     60.48 o 
   3   1   9     1100.47     1097.72     59.91 o 
   5   1   9       73.00       50.05     28.28 o 
   7   1   9       31.75       42.23     22.03 o 
 -10   2   9      421.17      444.37     35.46 o 
  -8   2   9      146.75      190.03     35.30 o 
  -6   2   9     1442.07     1193.09    143.94 o 
  -4   2   9        2.05      -49.80     71.59 o 
  -2   2   9      465.24      333.23     71.86 o 
   0   2   9      178.09      158.40     57.29 o 
   2   2   9       66.59       97.02     45.16 o 
   4   2   9      457.38      473.12     42.46 o 
   6   2   9       85.43       69.04     25.52 o 
 -11   3   9      170.43      107.70     27.74 o 
  -9   3   9      885.12      977.35     73.77 o 
  -7   3   9      823.78      810.86     92.07 o 
  -5   3   9      204.17      162.74     60.67 o 
  -3   3   9      155.10       73.29     57.04 o 
  -1   3   9      990.05      630.00    180.10 o 
   1   3   9      145.96      160.61     54.86 o 
   3   3   9       14.77       15.28     33.16 o 
   5   3   9        5.29       24.28     27.47 o 
   7   3   9      171.81      179.29     25.44 o 
 -10   4   9        7.55       25.48     28.00 o 
  -8   4   9       27.09       -5.40     34.28 o 
  -6   4   9       28.49       48.56     38.98 o 
  -4   4   9     1393.70     1115.17    184.75 o 
  -2   4   9     1912.20     1909.67    130.49 o 
   0   4   9        0.22      -16.72     45.49 o 
   2   4   9     2891.88     2920.51    103.70 o 
   4   4   9       32.74       32.23     29.56 o 
   6   4   9      769.45      760.77     39.78 o 
 -11   5   9       79.88       42.99     30.51 o 
  -9   5   9       57.53       37.44     30.83 o 
  -7   5   9     1011.26     1019.87     65.70 o 
  -5   5   9      261.26      205.00     46.76 o 
  -3   5   9      289.13      294.81     64.91 o 
  -1   5   9     2748.32     2710.97    114.47 o 
   1   5   9       20.94      -22.13     44.26 o 
   3   5   9      221.34      266.05     39.66 o 
   5   5   9      163.00      140.01     28.58 o 
   7   5   9     1408.45     1341.53     49.22 o 
 -10   6   9      231.41      312.50     37.56 o 
  -8   6   9      277.89      225.45     39.06 o 
  -6   6   9      137.56      115.71     40.12 o 
  -4   6   9      664.39      498.51     66.02 o 
  -2   6   9       53.00      110.56     59.79 o 
   0   6   9      174.00      144.77     49.72 o 
   2   6   9     1826.48     1692.89    167.18 o 
   4   6   9      941.23      959.60     64.75 o 
   6   6   9      512.83      534.86     31.70 o 
  -9   7   9       12.31        9.09     26.95 o 
  -7   7   9      282.79      276.43     41.75 o 
  -5   7   9      169.10      191.58     45.34 o 
  -3   7   9      148.45      194.21     55.00 o 
  -1   7   9     3647.37     3486.10    124.89 o 
   1   7   9      428.49      422.71     58.23 o 
   3   7   9      290.40      251.06     36.00 o 
   5   7   9      268.31      220.70     29.21 o 
 -10   8   9        0.92        4.10     27.82 o 
  -8   8   9       66.82       32.63     28.91 o 
  -6   8   9      209.92      202.68     43.27 o 
  -4   8   9      729.27      692.23     86.32 o 
  -2   8   9      897.87      871.07     85.80 o 
   0   8   9       66.93       93.99     47.32 o 
   2   8   9      123.07      101.85     33.00 o 
   4   8   9        1.11       -6.02     30.22 o 
   6   8   9      276.73      258.50     42.20 o 
  -9   9   9       32.35       22.62     24.63 o 
  -7   9   9       95.07       83.58     29.82 o 
  -5   9   9      520.20      467.08     43.37 o 
  -3   9   9       59.63       94.15     49.18 o 
  -1   9   9      244.36      253.39     50.16 o 
   1   9   9        1.24       -7.18     35.47 o 
   3   9   9      531.12      594.64     57.26 o 
   5   9   9      672.67      688.37     40.45 o 
  -8  10   9      358.74      293.59     31.46 o 
  -6  10   9      993.43      973.21     49.85 o 
  -4  10   9      143.54      122.34     35.44 o 
  -2  10   9       22.69       40.63     40.99 o 
   0  10   9       19.45       66.33     37.05 o 
   2  10   9        8.65      -11.38     28.02 o 
   4  10   9      671.83      687.63     41.73 o 
  -9  11   9      831.69      659.58     95.52 o 
  -7  11   9       81.91       50.63     27.43 o 
  -5  11   9       11.54        1.59     29.41 o 
  -3  11   9      111.91      113.39     34.35 o 
  -1  11   9       21.02       33.50     35.92 o 
   1  11   9      169.93      224.00     33.73 o 
   3  11   9        4.10      -13.58     24.62 o 
   5  11   9       41.10       46.64     23.09 o 
  -8  12   9      453.77      366.55     30.77 o 
  -6  12   9       39.33       54.09     27.77 o 
  -4  12   9        8.14       -5.22     29.79 o 
  -2  12   9      454.40      468.70     61.56 o 
   0  12   9       78.34       84.37     34.79 o 
   2  12   9      908.36      942.78     78.36 o 
   4  12   9     2540.23     2639.50     92.13 o 
  -7  13   9      116.10      106.77     29.26 o 
  -5  13   9      150.75      143.32     29.47 o 
  -3  13   9     2799.67     3079.64    101.55 o 
  -1  13   9       46.94       60.56     28.49 o 
   1  13   9       67.01       86.15     29.18 o 
   3  13   9       49.79       38.25     24.40 o 
  -6  14   9      719.04      648.43     47.72 o 
  -4  14   9       13.41       21.47     26.17 o 
  -2  14   9      580.47      585.06     36.17 o 
   0  14   9      201.92      243.18     29.72 o 
   2  14   9        4.74       23.61     23.74 o 
  -5  15   9      997.08      942.61     86.79 o 
  -3  15   9     1735.57     1550.91     58.87 o 
  -1  15   9        0.58      -21.39     26.36 o 
   1  15   9     1053.31     1076.06     61.73 o 
  -4  16   9      364.40      272.77     32.10 o 
  -2  16   9      473.01      444.44     30.49 o 
   0  16   9      131.70       96.33     26.12 o 
  -8   0  10      988.11      527.76     74.36 o 
  -6   0  10      640.27      323.77    118.57 o 
  -9   1  10       49.31       66.15     79.61 o 
  -7   1  10       57.65       85.29     56.26 o 
   3   1  10       93.69       47.16     40.69 o 
  -8   2  10      376.02      250.04     53.76 o 
  -6   2  10       41.48       91.43     71.62 o 
   2   2  10        7.63       21.58     65.59 o 
   4   2  10      859.88      608.03    100.21 o 
  -7   3  10      731.78      409.25     61.89 o 
  -5   3  10      619.74      592.31    116.33 o 
   1   3  10     1527.99     1200.88    111.01 o 
   3   3  10      203.28      144.11     50.77 o 
  -8   4  10      213.78      215.32     49.21 o 
  -6   4  10       10.86       -6.82     66.44 o 
  -4   4  10      332.75      297.98    104.28 o 
   0   4  10      279.69      223.97     74.84 o 
   2   4  10      225.79      149.88     67.84 o 
   4   4  10        7.07       -1.91     38.32 o 
  -7   5  10      281.00      200.02     59.38 o 
  -5   5  10      142.46       60.93     65.61 o 
  -3   5  10      669.10      466.16     68.89 o 
  -1   5  10        9.72       36.44     72.60 o 
   1   5  10      213.07      258.24     56.34 o 
   3   5  10      565.08      427.70    118.29 o 
  -8   6  10       51.95       61.54     47.66 o 
  -6   6  10       30.40       35.54     57.18 o 
  -4   6  10      992.73      842.01     79.62 o 
  -2   6  10      267.30      111.10     58.05 o 
   0   6  10      280.41      267.64     52.38 o 
   2   6  10      726.88      733.90    119.28 o 
   4   6  10      174.80       80.45     53.82 o 
  -7   7  10      788.82      627.01    101.90 o 
  -5   7  10        8.70       29.83     42.28 o 
  -3   7  10      289.25      279.53     60.68 o 
  -1   7  10      290.88      171.58     59.59 o 
   1   7  10      282.62      297.06     51.82 o 
   3   7  10      630.48      568.87     56.54 o 
  -6   8  10        5.01       44.89     39.68 o 
  -4   8  10      859.07      820.38     74.47 o 
  -2   8  10     1393.38      888.16     99.93 o 
   0   8  10       63.60       65.26     38.55 o 
   2   8  10      745.89      761.66     68.12 o 
  -7   9  10     1569.57     1572.30    117.45 o 
  -5   9  10      321.09      309.56     46.78 o 
  -3   9  10      449.09      455.00     60.32 o 
  -1   9  10      236.58      199.40     42.67 o 
   1   9  10      157.08      119.10     38.18 o 
  -6  10  10       24.50      -36.23     36.23 o 
  -4  10  10      613.17      521.28     67.14 o 
  -2  10  10     1137.73      940.03     73.51 o 
   0  10  10      704.98      707.12     66.77 o 
   2  10  10      170.93       94.21     70.22 o 
  -5  11  10       70.71       47.36     39.41 o 
  -3  11  10     2539.83     2456.98    121.38 o 
  -1  11  10        7.55       -2.98     32.31 o 
   1  11  10      111.96       81.01     54.66 o 
  -4  12  10      917.30      854.77    120.54 o 
  -2  12  10        2.30      -16.51     37.10 o 
   0  12  10       10.48       50.74     47.09 o 
                                                 
